# Supplementary material for: Methylation of RBM39 by PRMT6 enhances resistance to Indisulam in non-small cell lung cancer by promoting alternative splicing of proto-oncogenes
Source: PLoS Biol. 2025 Jun 4;23(6):e3002846. doi: 10.1371/journal.pbio.3002846 (PMC12142651; doi:10.1371/journal.pbio.3002846)
Supplement: S1 Data — (XLSX) [file pbio.3002846.s011.xlsx]

## Sheet: Sheet1
J	MDM2		alternative splice			K	MDM2		alternative splice			L	MDM2		alternative splice
DMSO	83724.6	1	12428.9	96153.5	0.129261	vector	47040.2	1	30134.9	77175.2	0.390475	vector	55546.1	1	8519.32	64065.4	0.132978
Indisulam	78741.4	2	26063.4	104805	0.248685	PRMT6	51696.4	2	13316	65012.5	0.204823	RBM39	64163.1	2	468.849	64631.9	0.00725414
	EZH2					E155A/E164A	50302.2	3	35538.3	85840.5	0.414004	R92K	58441.3	3	9228.85	67670.2	0.13638
DMSO	36644.4	1	32592.6	69237	0.47074		EZH2						EZH2
Indisulam	39476.3	2	83530.9	123007	0.679073	vector	30295.8	1	36052.4	66348.2	0.543382	vector	41328.8	1	29940.4	59168.3	0.301505
	NUMB					PRMT6	33143.5	2	25439.6	58583.1	0.434249	RBM39	57449.9	2	12013.8	69463.6	0.172951
DMSO	74259	1	70085.4	144344	0.485543	E155A/E164A	30236.3	3	53077.8	83314.1	0.637081	R92K	41171.4	3	17839.6	59011	0.302309
Indisulam	26022.5	2	85160.2	111183	0.765949		NUMB						NUMB
	CDK4					vector	3087.89	1	50767	53854.9	0.942663	vector	9708.08	1	34594.1	44302.2	0.780867
DMSO	49934.5	1	24562.2	74496.7	0.329709	PRMT6	15300.9	2	43691.2	58992.1	0.740628	RBM39	35844	2	24195.3	60039.3	0.402991
Indisulam	40348.3	2	47717.2	88065.5	0.541838	E155A/E164A	837.456	3	44104.2	44941.6	0.981366	R92K	6871.37	3	50270.8	57142.2	0.87975
	FASTK						CDK4						CDK4
DMSO	82647.8	1	12839.3	95487.1	0.134461	vector	23982	1	13936.7	37918.6	0.367541	vector	40199.6	1	42192.3	82391.9	0.512093
Indisulam	86231.8	2	30511.6	116743	0.261356	PRMT6	22773.3	2	1630.61	24403.9	0.0668177	RBM39	40843.7	2	22091.7	62935.5	0.351022
						E155A/E164A	25019.3	3	15080.7	40100	0.376078	R92K	42166.3	3	49548.8	91715	0.540247
							FASTK						FASTK
						vector	22465.1	1	8936.65	31401.8	0.284591	vector	41648.1	1	27711.6	69359.7	0.399535
						PRMT6	19856.8	2	1930.7	21787.5	0.0886152	RBM39	47436.9	2	12865.6	60302.5	0.213352
						E155A/E164A	18140.2	3	3180.74	21321	0.149184	R92K	37136.6	3	31394.8	68531.4	0.458109

## Sheet: Sheet2
J	MDM2		alternative splice			K	MDM2		alternative splice			L	MDM2		alternative splice
DMSO	75653.4	1	25659.5	101313	0.25327	vector	41855	1	38477.1	80332.1	0.478975	vector	38318.1	1	4829.76	43147.9	0.111935
Indisulam	73773	2	64243.3	138016	0.465476	PRMT6	49312.7	2	13499.4	62812.1	0.214917	RBM39	39335	2	3192.86	42527.8	0.075077
	EZH2					E155A/E164A	48996.1	3	42338	91334.1	0.463551	R92K	39058.7	3	4645.3	43703.9	0.10629
DMSO	68707	1	30180.4	98887.4	0.3052		EZH2						EZH2
Indisulam	77579.5	2	41917.9	119497	0.350785	vector	46145.7	1	30985.7	77131.4	0.401726	vector	29423.1	4	14304.1	44382.7	0.337061
	NUMB					PRMT6	47022	2	11108.6	58130.6	0.191097	RBM39	37035.5	5	10539.7	47575.2	0.221538
DMSO	62721.5	1	63451.4	126173	0.502893	E155A/E164A	49942.7	3	27690.6	77633.4	0.356685	R92K	28025.8	6	14959.7	42985.5	0.348017
Indisulam	4676.17	2	85429.1	90105.3	0.948103		NUMB						NUMB
	CDK4		56059.3			vector	7813.4	1	40215.6	48029	0.837319	vector	15094.8	1	26468.8	41563.6	0.636826
DMSO	69706	1	38042.3	107748	0.353066	PRMT6	41560.8	2	30382.4	71943.2	0.422311	RBM39	32644.8	2	20948.7	53593.5	0.390881
Indisulam	67492	2	56059.3	123551	0.453733	E155A/E164A	6487.32	3	37897.3	44384.6	0.853839	R92K	11384.4	3	31539.7	42924.1	0.734779
	FASTK						CDK4						CDK4
DMSO	78103.7	1	43427.4	121531	0.357336	vector	54590.6	1	43805.8	98396.4	0.445197	vector	31256.9	1	15036.4	46293.3	0.324807
Indisulam	80270.4	2	60549.1	138653	0.436696	PRMT6	64895.6	2	38922.2	103818	0.374909	RBM39	38742.9	2	6843.39	45586.3	0.150119
						E155A/E164A	46228.9	3	43758.8	89987.8	0.486275	R92K	34884.6	3	16202.8	51087.4	0.317159
							FASTK						FASTK
						vector	32848.6	1	20624.7	53473.3	0.385701	vector	24004.1	1	5207.37	29211.5	0.178264
						PRMT6	34370.9	2	4591.84	38962.7	0.117852	RBM39	21764.3	2	2315.96	24080.3	0.0961767
						E155A/E164A	36345.3	3	25417.1	61762.4	0.41153	R92K	22267.2	3	5501.61	27768.8	0.198122

## Sheet: Sheet3
J	MDM2		alternative splice			K	MDM2		alternative splice			L	MDM2		alternative splice
DMSO	73123.2	1	8621.12	81744.4	0.105464	vector	40085.6	1	37888.1	77973.7	0.485909	vector	47436.1	1	5968.54	53404.7	0.111761
Indisulam	71288.5	2	20058.3	79909.6	0.251012	PRMT6	47384.1	2	13724.6	61108.7	0.224593	RBM39	47626.9	2	4453.76	52080.6	0.0855167
	EZH2					E155A/E164A	40086.2	3	41918.5	82004.8	0.511172	R92K	47013.6	3	5741.88	52755.5	0.108839
DMSO	26664.9	1	13262.2	39927.1	0.332161		EZH2						EZH2
Indisulam	11389.1	2	10342.5	21731.6	0.475921	vector	41953.6	1	31113.1	73066.7	0.425818	vector	32911.7	3	5425.33	38427.2	0.143532
	NUMB					PRMT6	48332.1	2	11367.9	59700	0.190417	RBM39	41521.5	4	4008.48	45529.9	0.0880405
DMSO	53464.3	1	15366.3	68830.6	0.223248	E155A/E164A	41741.5	3	27843.9	69585.4	0.40014	R92K	30877.1	5	5515.55	36392.7	0.151557
Indisulam	10409.8	2	23006.1	33415.8	0.688478		NUMB						NUBM
	CDK4					vector	8730.4	1	40450.3	49180.7	0.822483	vector	13980.2	1	27425.8	41405.9	0.662363
DMSO	61868.5	1	24245.1	86113.6	0.281548	PRMT6	40279.8	2	30621.7	70901.5	0.431891	RBM39	26673.2	2	21590.7	48263.9	0.447346
Indisulam	62912.5	2	47274.2	110187	0.429038	E155A/E164A	6671.85	3	38081	44752.8	0.850918	R92K	14079.5	3	32434.3	46513.7	0.697306
	FASTK						CDK4						CDK4
DMSO	80270.4	1	25930.4	80270.4	0.323039	vector	48550	1	43178.5	91728.5	0.47072	vector	33319.6	1	8968.12	42287.7	0.212074
Indisulam	78103.7	2	49329.9	78103.7	0.631595	PRMT6	57615.9	2	33926.2	91542.2	0.370608	RBM39	26511.7	2	3680.81	30192.5	0.121911
						E155A/E164A	47848	3	43859.1	91707.1	0.478252	R92K	30439.6	3	8808.08	39247.7	0.224423
							FASTKK						FASTK
						vector	18805.1	1	30247.7	49052.7	0.616636	vector	25422	1	25645.1	51067.2	0.502185
						PRMT6	19448.5	2	3557.32	23005.8	0.154627	RBM39	23567.2	2	8843.89	32411.1	0.272866
						E155A/E164A	20884.9	3	22893.9	43778.8	0.522945	R92K	24038.6	3	21926.3	45965	0.477023
