# Supplementary material for: Methylation of RBM39 by PRMT6 enhances resistance to Indisulam in non-small cell lung cancer by promoting alternative splicing of proto-oncogenes
Source: PLoS Biol. 2025 Jun 4;23(6):e3002846. doi: 10.1371/journal.pbio.3002846 (PMC12142651; doi:10.1371/journal.pbio.3002846)
Supplement: S2 Data — (XLSX) [file pbio.3002846.s012.xlsx]

## Sheet: Figure1
	Figure1C		RBM39	ACTIN		1D			CD44		CD133		ALDH1A1		SOX2	ACTIN			1E	RBM39	ACTIN		1F		RBM39		CD44		CD133		ALDH1A1		SOX2	ACTIN
	H460	0.957229	53168.5	55544.2			DMSO	0.759176	58064.2	0.942387	72076.8	0.940959	71967.5	0.706951	54069.9	76483.2		control	1.84695	41254.7	22336.7		DMSO	0.984552	50250.9	1.07445	54839.4	1.01296	51700.8	1.09241	55756.1	1.01237	51670.9	51039.4
	A549	0.539109	25908.5	48058			Indisulam	0.294185	21967.5	0.742277	55427.6	0.469574	35064.2	0.353731	26414	74672.4		shRBM39-1	0.622748	14515.1	23308.2		Indisulam	0.511455	28738.3	0.74969	42124.5	0.47903	26916.3	0.414965	23316.6	0.307205	17261.6	56189.3
	PC9	1.02105	50568	49525.7			vector-indisulam	0.045642	35437.2	0.0576788	44782.7	0.0561248	43576.1	0.0245457	19057.6	776415		shRBM39-2	0.0465049	3513.28	75546.3		vector-indisulam	0.611432	26752.5	0.597172	26128.6	0.431487	18879.2	0.634962	27782	0.409265	17906.9	43753.8
							RBM39-indisulam	0.809682	63159	0.872571	68064.6	0.898246	70067.4	0.504677	39367.2	78004.7							shRBM39-indisulam	0.271872	11567.1	0.307277	13073.4	0.234834	9991.3	0.359969	15315.3	0.206997	8806.95	42546.2
			DCAF15	ACTIN
		1.45203	37890.9	26095.1					E-CAD		N-CAD		VIMENTIN	ACTIN											RBM39		E-CAD		N-CAD		VIMENTIN	ACTIN
		1.02859	24084.5	23415			DMSO	0.394484	28128.6	0.789077	56264.9	0.935531	66707.8	71304.8									DMSO	1.15852	55566.6	0.319567	15327.5	1.16807	56024.8	0.901605	43244.1	47963.5
		1.45521	37135.3	25518.8			Indisulam	0.968898	69717.8	0.42329	30458.1	0.398487	28673.4	71955.8									Indisulam	0.578819	32114.6	0.656016	36397.7	0.404679	22452.8	0.566707	31442.6	55483
							vector-indisulam	1.14524	83778.4	0.356987	26114.8	0.473551	34641.9	73153.4									vector-indisulam	0.505037	25518.9	0.461916	23340.1	0.510432	25791.5	0.675949	34154.9	50528.8
							RBM39-indisulam	0.48854	39522.4	0.726268	58754.4	1.28027	103572	80899									shRBM39-indisulam	0.167883	7478.61	0.971377	43271.6	0.204771	9121.84	0.269252	11994.3	44546.6
	Figure1C		RBM39	ACTIN		1D			CD44		CD133		ALDH1A1		SOX2	ACTIN			1E	RBM39	ACTIN		1F		RBM39		CD44		CD133		ALDH1A1		SOX2	ACTIN
	H460	0.846213	45368.1	53613.2			DMSO	1.13638	52329	1.08161	49807	0.638798	29416	0.901236	41501	46049		control	1.76572	269525	152643		DMSO	1.8914	446733	1.32739	313520	1.56164	368846	1.42034	335472	1.0035	237019	236192
	A549	0.474995	23439.2	49346.2			Indisulam	0.603774	25661	0.905932	38503	0.496671	21109	0.674431	28664	42501		shRBM39-1	0.972382	161075	165650		Indisulam	1.39206	292073	1.05146	220609	1.27613	267748	0.991454	208020	0.780443	163747	209813
	PC9	0.81541	40568	49751.7			vector-indisulam	0.728288	37509	1.22892	63293	0.673767	34701	0.481001	24773	51503		shRBM39-2	0.551305	92004	166884		vector-indisulam	1.01136	209549	0.769276	159391	1.24454	257864	1.1994	248510	1.07531	222799	207196
							RBM39-indisulam	0.963806	51074	1.76627	93598	0.930046	49285	0.673385	35684	52992							shRBM39-indisulam	0.514783	106661	0.553582	114700	0.122201	25319.5	0.930317	192758	0.322592	66839.7	207196
			DCAF15	ACTIN
		1.60402	42356.9	26406.7					E-CAD		N-CAD		VIMENTIN	ACTIN											RBM39		E-CAD		N-CAD		VIMENTIN	ACTIN
		1.22085	32512.6	26631.1			DMSO	1.00246	47607	0.718572	34125	0.777953	36945	47490									DMSO	2.32597	414791	0.688762	122827	1.99466	355708	1.33507	238083	178330
		1.5672	40361.2	25753.8			Indisulam	1.68248	96127	0.410579	23458	0.626965	35821	57134									Indisulam	1.52521	291071	1.05059	200494	1.31641	251223	0.792811	151300	190840
							vector-indisulam	1.12097	63598	0.578726	32834	0.553433	31399	56735									vector-indisulam	1.68555	317309	1.11683	210246	1.32999	250375	0.855078	160971	188253
							RBM39-indisulam	0.693262	35443	1.01103	51689	1.12763	57650	51125									shRBM39-indisulam	0.168555	29414.3	2.12568	370950	0.713482	124509	0.579357	101103	174509
	Figure1C		RBM39	ACTIN		1D			CD44		CD133		ALDH1A1		SOX2	ACTIN			1E	RBM39	ACTIN		1F		RBM39		CD44		CD133		ALDH1A1		SOX2	ACTIN
	H460	0.957229	43528.2	52543.1			DMSO	1.10631	51885	1.09043	51140	0.857993	40239	0.907802	42575	46899		control	1.34794	158254	117404		DMSO	2.00513	404893	1.64637	332449	1.92794	389308	1.65941	335084	1.17694	237659	201929
	A549	0.539109	22114.2	51207.8			Indisulam	0.572999	25075	0.89333	39093	0.501611	21951	0.680926	29798	43761		shRBM39-1	0.548112	67614	123358		Indisulam	1.1253	264060	0.992218	232832	1.16801	274084	0.843862	198019	0.748698	175688	234658
	PC9	1.02105	49456.2	50225.1			vector-indisulam	0.684953	36034	0.697346	36686	0.48812	25679	0.487093	25625	52608		shRBM39-2	0.512646	66136	129009		vector-indisulam	0.996665	205630	0.781018	161138	1.24686	257250	1.20931	249503	0.935774	193067	206318
							RBM39-indisulam	1.21222	53190	1.36964	60097	1.14513	50246	0.853959	37470	43878							shRBM39-indisulam	0.495027	99501	0.588251	118239	0.769573	154685	0.943458	189636	0.621216	124865	201001
			DCAF15	ACTIN
		1.27767	33672.2	26354.4					E-CAD		N-CAD		VIMENTIN	ACTIN											RBM39		E-CAD		N-CAD		VIMENTIN	ACTIN
		0.685203	19023.3	27763.1			DMSO	0.807222	46743	0.744413	43106	0.935531	37411	57906									DMSO	2.47852	436948	0.806936	142258	2.11186	372309	0.901605	43244.1	176294
		1.66613	42719.1	25639.8			Indisulam	1.61895	94568	0.407769	23819	0.398487	36649	58413									Indisulam	1.53668	306772	1.11787	223164	1.27719	254969	0.566707	31442.6	199633
							vector-indisulam	1.26294	62527	0.42667	21124	0.473551	32477	49509									vector-indisulam	1.8431	359352	1.19194	232395	0.798104	155608	1.05595	33355.9	194972
							RBM39-indisulam	0.712246	35816	1.03599	52096	1.28027	58870	50286									shRBM39-indisulam	0.551386	107785	1.96891	384882	0.586111	114573	0.269252	11994.3	195480

## Sheet: FIgure2
	Figure2E		CD44		CD133		ALDH1A1		SOX2	ACTIN		EC		NC		Vimentin	actin
	A549-Vector	0.349164	8948.26	0.411083	10535.1	0.405316	10387.3	0.344388	8825.87	25627.7	0.979695	15535.2	0.450944	7150.7	0.339641	5385.74	15857.2	]
	A549-RBM39	0.846242	25349.3	1.32012	39544.3	0.919814	27553.2	1.23574	37016.7	29955.1	0.214694	3808	0.851321	15099.8	1.04745	18578.5	17736.9	]
	Figure2F		RBM39		CD44		CD133		ALDH1A1		S0X2	ACTIN		RBM39		EC		NC		VIMENTIN		ACTIN
	A549-Control	0.82384	42326.1	0.907192	46608.5	0.63843	32800.4	0.850516	43696.7	0.780776	40113.7	51376.7	A549-Control	0.817333	46113.5	0.212945	11453.7	0.753586	40533.2	1.07233	57677.5	53787.1
	A549-RBM39-KO	0.0749289	3557.3	0.444844	21119.2	0.227077	10780.6	0.410665	19496.6	0.171059	8121.15	47475.6	A549-RBM39-KO	0.0658854	8117.88	0.84843	44182.8	0.176836	9208.9	0.288287	15012.8	52076
	Figure2E		CD44		CD133		ALDH1A1		SOX2	ACTIN		EC		NC		Vimentin	actin
	A549-Vector	0.231488	9663	0.289318	12077	0.680497	28406	0.151235	6313	41743	1.29279	17114	1.37136	18154	1.06391	14084	13238
	A549-RBM39	0.59436	40338	0.683356	46378	1.19455	81072	0.652679	44296	67868	0.545679	8171	2.86036	42831	1.6556	24791	14974
	Figure2F		RBM39		CD44		CD133		ALDH1A1		S0X2	ACTIN		RBM39		EC		NC		VIMENTIN		ACTIN
	A549-Control	0.86638	231846	0.520248	139220	0.648382	173509	0.606025	162174	0.663842	177646	267603	A549-Control	0.865376	180835	0.746922	156082	0.952447	199030	1.07218	224051	208967
	A549-RBM39-KO	0.325568	86902	0.465279	124194	0.345109	92118	0.543379	145041	0.280945	74991	266924	A549-RBM39-KO	0.398189	81121	1.76628	359835	0.519328	105800	0.532905	108566	203725
	Figure2E		CD44		CD133		ALDH1A1		SOX2	ACTIN		EC		NC		Vimentin	actin
	A549-Vector	0.220808	5976.16	0.407869	11038.9	0.429786	11632.1	0.33316	9016.96	27065	0.925318	14956.2	0.43142	6973.16	0.310354	5016.32	16163.3
	A549-RBM39	1.16425	33487.4	1.34363	38647.2	0.989575	28463.3	1.24741	35879.4	28763.1	0.250281	4263.85	0.878289	14962.8	1.14832	19563.2	17036.3
	Figure2F		RBM39		CD44		CD133		ALDH1A1		S0X2	ACTIN		RBM39		EC		NC		VIMENTIN		ACTIN
	A549-Control	0.823049	41263.3	0.9048	45361.9	0.640781	32125.4	0.893259	44783.3	0.824289	41325.4	50134.7	A549-Control	0.851604	45123.2	0.194933	10328.8	0.77762	41203.2	1.09908	58236.1	52986.2
	A549-RBM39-KO	0.0649451	3158.36	0.611669	29746.3	0.232082	11286.4	0.639684	31108.6	0.157495	7659.17	48631.3	A549-RBM39-KO	0.152132	8013.26	0.853435	44953.1	0.170193	8964.62	0.265555	13987.6	52673.2

## Sheet: Figure3
	3N	RBM39	ACTIN
A549-Vector	0.887185	30994.8	34936.2
A549-PRMT6	1.36161	49418	36293.8
A549-E155A-E164A	0.731133	29315.4	40095.8
H460-Vector	0.427895	22521	52632.1
H460-PRMT6	0.969142	57625.9	59460.8
H460-E155A-E164A	0.311275	17378.1	55828.7
	3N	RBM39	ACTIN
A549-Vector	0.864036	29486.3	34126.2
A549-PRMT6	1.35947	48793.4	35891.5
A549-E155A-E164A	0.677694	27963.3	41262.4
H460-Vector	0.390075	21579.7	55321.8
H460-PRMT6	0.987901	55672.4	56354.2
H460-E155A-E164A	0.337093	19036.8	56473.3
	3N	RBM39	ACTIN
A549-Vector	0.947541	180425	190414
A549-PRMT6	1.31226	255493	194697
A549-E155A-E164A	0.922836	184186	199587
H460-Vector	0.546907	227397	415787
H460-PRMT6	1.01227	472547	466820
H460-E155A-E164A	0.444136	194731	438449

## Sheet: Figure4
4A		RBM39	ACTIN		4B		RBM39	ACTIN
H460-Vector	0.40844	20997.1	51408.1		H460-Control	0.84417	46238.9	54774.4
H460-PRMT6	4A		RBM39	ACTIN		4B		RBM39	ACTIN
A549-Vector	H460-Vector	0.40844	20997.1	51408.1		H460-Control	0.84417	46238.9	54774.4
A549-PRMT6	H460-PRMT6	2.38165	123723	51948.3		H460-KO-PRMT6	0.412521	22156.3	53709.6
	A549-Vector	0.308747	8204.1	26572.3		A549-Control	0.914215	11438.7	12512
	A549-PRMT6	0.691065	20324.4	29410.2		A549-KO-PRMT6	0.423054	5378.98	12714.6
4I
MG132-
MG132+	4F		RBM39	ACTIN		4J		RBM39	ACTIN			4K		RBM39	ACTIN
	MG132-	0.4426	23092.6	52174.9			0.753991	28666.3	38019.5			vector+	0.78844	29641.9	37595.7
	MG132+	0.898019	45961.4	51180.9			0.52049	19683.2	37816.6			PRMT6+	1.5159	45828.3	30231.8
							0.898333	35608.4	39638.3			E155/164A+	0.908384	24222.7	26665.7
							0.845939	36676.3	43355.8
4A
H460-Vector
H460-PRMT6	4A		RBM39	ACTIN		4B		RBM39	ACTIN
A549-Vector	H460-Vector	0.406187	21378.1	52631.3		H460-Control	0.817552	45263.2	55364.3
A549-PRMT6	H460-PRMT6	2.19864	116873	53157.1		H460-KO-PRMT6	0.369238	20168.4	54621.7
	A549-Vector	0.396858	11367.3	28643.2		A549-Control	1.97919	25687.2	12978.7
	A549-PRMT6	0.759853	21756.4	28632.3		A549-KO-PRMT6	0.487113	6120.17	12564.2
4I
MG132-
MG132+	4F		RBM39	ACTIN		4J		RBM39	ACTIN			4K		RBM39	ACTIN
	MG132-	0.718833	84437	117464			0.535008	96968	181246			vector+	0.822833	166896	202831
	MG132+	0.957265	119571	124909			0.321408	53618	166822			PRMT6+	1.5159	203131	217393
							0.535884	118887	221852			E155/164A+	0.888249	139336	156866
							0.554555	102133	184171
4A
H460-Vector
H460-PRMT6	4A		RBM39	ACTIN		4B		RBM39	ACTIN
A549-Vector	H460-Vector	0.972148	114589	117872		H460-Control	0.891531	132888	149056
A549-PRMT6	H460-PRMT6	2.0072	251051	125075		H460-KO-PRMT6	0.664064	99154	149314
	A549-Vector	0.338481	53852	159099		A549-Control	0.643923	106452	165318
	A549-PRMT6	0.681824	104557	153349		A549-KO-PRMT6	0.38414	62510	162727
4F
MG132-
MG132+	4I		RBM39	ACTIN		4J		RBM39	ACTIN			4K		RBM39	ACTIN
	MG132-	0.697963	80880	115880			0.506298	98722	194988			vector+	1.01826	142040	139493
	MG132+	1.07476	131630	122474			0.375678	62677	166837			PRMT6+	1.5513	202158	130315
							0.686215	116588	169900			E155/164A+	0.940273	128981	137174
							0.594021	106739	179689

## Sheet: Figure5
	A	Figure5	RBM39		CD133		CD44		ALDH1A1		SOX2	ACTIN			figure5-e	rbm39		E-CAD		N-CAD		VIMENTIN	ACTIN
	A549control	0.9178	21516.4	0.790535	18532.9	0.856965	20090.2	1.10113	25814.4	0.94637	22186.2	23443.5			0.920374	15848.3	0.291056	11899.6	0.706903	29391.8	0.692889	11931.1	17219.4
	A549rbm39-ko	0.103943	2323.2	0.505997	11309.4	0.505609	11300.7	0.49551	11075	0.492112	10999.1	22350.8			0.0226989	339.829	0.747263	24661.4	0.347821	13441.4	0.396294	5932.97	14971.1
	A549rbm39-ko+prmt6	0.0441984	974.234	0.937036	20654.4	0.796977	17567.2	1.02405	22572.5	0.94637	20860.2	22042.3			0.031985	516.687	0.501765	12903.3	0.778445	33575.3	0.653105	10550.3	16154
	A549rbm39-ko+ms023	0.097224	1996.5	0.13035	2676.74	0.128545	2639.67	0.319329	6557.42	0.17981	3692.41	20535			0.0143975	247.306	0.972832	36979.1	0.101553	8048.32	0.061378	1054.29	17177
	H460control	0.981903	14605.2	1.01133	15043	0.911432	13557	1.09111	16229.6	0.929684	13828.5	14874.4			1.02448	18060.9	0.391346	16595.4	0.893795	30389.5	0.754565	13302.5	17629.4
	H460rbm39-ko	0.0809726	1161.01	0.798954	11455.7	0.747374	10716.1	0.702315	10070	0.325389	4665.54	14338.3			0.0246189	481.873	0.821711	24304.4	0.358315	14647	0.530457	10382.8	19573.3
	H460rbm39-ko+prmt6	0.0853901	1276.6	1.50689	22528.3	1.0208	15261.2	1.14234	17078.2	1.04125	15566.8	14950.2			0.0115732	209.419	0.452745	15249.7	0.902377	29900.1	0.685714	12408.1	18095.2
	H460rbm39-ko+ms023	0.0697059	1106.58	0.171927	2729.33	0.227858	3617.23	0.192056	3048.88	0.111562	1771.04	15874.9			0.0111265	214.12	0.933854	38562.3	0.211935	4078.49	0.153721	2958.22	19244.1
	A	Figure5	RBM39		CD133		CD44		ALDH1A1		SOX2	ACTIN			figure5-e	rbm39		E-CAD		N-CAD		VIMENTIN	ACTIN
	A549control	0.826468	19064.3	0.829415	19132.3	0.921798	21263.3	0.837319	19314.6	1.01075	23315.2	23067.2			0.983603	16702	0.72075	12238.6	1.09745	18635.2	1.07925	18326.1	16980.4
	A549rbm39-ko	0.0870819	2031.3	0.469999	10963.3	0.465709	10863.2	0.456921	10658.3	0.626897	14623.2	23326.3			0.590566	9704	1.46138	24013	0.731201	12014.9	0.89053	14632.9	16431.7
	A549rbm39-ko+prmt6	0.0425539	1002.75	0.850146	20033	0.765385	18035.7	0.538244	12683.3	1.04532	24632.1	23564.2			0.854635	12932	0.795266	12033.7	0.975597	14762.4	1.06786	16158.5	15131.6
	A549rbm39-ko+ms023	0.0942054	2163.25	0.110232	2531.26	0.329905	7575.66	0.0886318	2035.27	0.262722	6032.91	22963.2			0.315747	5034	2.25578	35964.2	0.592929	9453.15	0.217085	3461.01	15943.1
	H460control	1.02746	14963.3	1.09613	15963.3	1.0734	15632.2	1.10312	16065.2	0.929477	13536.3	14563.3			1.03566	18777	0.845337	15326.3	1.0307	18687.2	1.08205	19618.1	18130.5
	H460rbm39-ko	0.0736546	1032.26	0.857494	12017.7	0.700423	9816.33	0.917322	12856.1	0.739013	10357.2	14014.9			0.690721	13097	1.23495	23416.3	0.688486	13054.6	0.714138	13541	18961.3
	H460rbm39-ko+prmt6	0.0818656	1136.23	1.2704	17632.3	1.07947	14982.3	0.907084	12589.7	0.962197	13354.6	13879.3			0.698225	12960	0.771785	14325.4	1.00614	18675.3	1.06303	19731.2	18561.3
	H460rbm39-ko+ms023	0.105037	1425.27	0.407619	5531.07	0.453127	6148.57	0.210857	2861.16	0.369487	5013.65	13569.2			0.161732	2982	2.13826	39425.1	0.305467	5632.18	0.176886	3261.41	18437.9
	A	Figure5	RBM39		CD133		CD44		ALDH1A1		SOX2	ACTIN			figure5-e	rbm39		E-CAD		N-CAD		VIMENTIN	ACTIN
	A549control	0.824876	387228	0.963791	452440	0.918696	431271	1.0584	496855	0.953287	447509	469438			1.00121	814240	0.366057	297697	0.801447	651779	0.81081	659394	813253
	A549rbm39-ko	0.165359	74168	0.509307	228438	0.565273	253540	0.500095	224306	0.696333	312324	448527			0.46022	352862	0.69153	530213	0.402816	308849	0.519857	398587	766724
	A549rbm39-ko+prmt6	0.121435	49091	1.10349	446093	0.912541	368901	0.987545	399222	1.01029	408415	404257			0.458155	358573	0.392834	307450	0.75003	587008	0.816429	638975	782646
	A549rbm39-ko+ms023	0.170307	63862	0.390461	146416	0.205877	77200	0.137969	51736	0.431815	161923	374982			0.202735	156292	0.874412	674100	0.208007	160356	0.168347	129782	770918
	H460control	0.99033	378732	0.89225	341223	1.04613	400071	0.946518	361977	1.08964	416711	382430			0.942752	558387	0.440314	260796	0.863224	511283	0.971269	575278	592295
	H460rbm39-ko	0.100349	37201	0.503732	186742	0.666918	247238	0.406221	150593	0.853764	316505	370717			0.479983	292676	0.723827	441363	0.554911	338364	0.581934	354842	609763
	H460rbm39-ko+prmt6	0.0957962	35205	0.931145	342195	0.953842	350536	0.956882	351653	1.15071	422886	367499			0.49429	292536	0.425044	251554	0.86361	511111	0.865556	512263	591831
	H460rbm39-ko+ms023	0.101955	37695	0.375538	138845	0.281695	104149	0.292181	108026	0.566946	209613	369723			0.29478	192566	0.958644	626237	0.331749	216716	0.218014	142418	653253

## Sheet: FIgure6
		CD133		CD44		ALDH1A1		SOX2	ACTIN
A549-Vector	0.149364	5011.12	0.355405	11923.8	0.268648	9013.08	0.599914	20126.9	33549.7
A549-RBM39	0.860789	29283.1	0.885858	30136	0.735248	25012.4	1.02925	35013.9	34018.9
A549-R92K	0.198402	6843.1	0.238751	8234.77	0.275782	9512.01	0.53037	18293	34491
H460-Vector	0.32164	2634.95	0.361939	2965.09	0.29104	2384.27	0.602279	4934.01	8192.23
H460-RBM39	0.908141	7128.01	0.681503	5349.12	0.980484	7695.83	1.08548	8519.93	7849.01
H460-R92K	0.251175	2012.9	0.330435	2648.08	0.2533	2029.93	0.538417	4314.85	8013.94
		E-CAD		N-CAD		VIMENTIN	ACTIN
A549-Vector	1.1042	12029.3	0.352949	3845.09	0.636937	6938.91	10894.2
A549-RBM39	0.815432	8394.05	1.43707	14793.1	1.37304	14134	10294
A549-R92K	1.78816	18374.9	0.391134	4019.24	0.708939	7284.96	10275.9
H460-Vector	1.32567	43293.9	0.311807	10183	0.611956	19985.3	32658.1
H460-RBM39	0.65221	21586.1	1.99227	65938	1.56905	51930.5	33096.9
H460-R92K	1.22921	39873.1	0.313949	10183.9	0.550249	17849	32438.1
		6A	CD133		CD44		ALDH1A1		SOX2	ACTIN
	A549-Vector	0.359721	4810.49	0.428201	5726.25	0.563998	7542.25	0.471502	6305.32	13372.8
	A549-RBM39	0.611315	7275.41	0.705045	8390.91	0.958205	11403.8	1.08429	12904.4	11901.2
	A549-R92K	0.297461	3555.16	0.403466	4822.1	0.52881	6320.18	0.341856	4085.76	11951.7
	H460-Vector	1.0169	23886.9	0.95546	22443.8	1.0643	25000.4	0.761789	17894.4	23490
	H460-RBM39	1.41642	35373.2	1.27214	31770	1.64032	40964.9	1.31585	32861.7	24973.7
	H460-R92K	1.0316	22743	0.89757	19788.1	1.08118	23836.1	0.744434	16412	22046.3
		Figure6D	E-CAD		N-CAD		VIMENTIN	ACTIN
	A549-Vector	1.78058	17974.2	0.266303	2688.2	0.543598	5487.37	10094.5
	A549-RBM39	0.612135	6665.24	1.4123	15377.8	1.21986	13282.5	10888.5
	A549-R92K	1.8172	19187.8	0.362622	3828.93	0.422644	4462.71	10559
	H460-Vector	0.37967	12696.6	0.778957	26049.3	0.879463	29410.3	33441.2
	H460-RBM39	0.11112	3746.91	1.80784	60959.6	1.60996	54287.3	33719.6
	H460-R92K	0.320754	11041.8	0.81973	28218.7	0.82121	28269.7	34424.5
		6A	CD133		CD44		ALDH1A1		SOX2	ACTIN
	A549-Vector	0.169012	5331.15	0.395878	12487.2	0.40778	12862.6	0.375408	11841.5	31543.1
	A549-RBM39	0.820099	28026.5	0.91352	31219.2	0.720999	24639.8	0.954746	32628	34174.6
	A549-R92K	0.185216	6331.15	0.220193	7526.73	0.381546	13042.2	0.456852	15616.3	34182.4
	H460-Vector	0.434511	3672.91	0.408728	3454.97	0.472517	3994.18	0.313639	2651.19	8452.98
	H460-RBM39	0.814113	6181.92	0.871762	6619.68	0.851273	6464.1	0.772295	5864.38	7593.45
	H460-R92K	0.494601	2693.62	0.437252	2381.3	0.490188	2669.59	0.240796	1311.39	5446.05
		6D	E-CAD		N-CAD		VIMENTIN	ACTIN
	A549-Vector	1.78058	17974.2	0.266303	2688.2	0.557647	5629.2	10094.5
	A549-RBM39	0.693736	7553.76	1.4123	15377.8	1.20306	13099.6	10888.5
	A549-R92K	1.8272	19293.4	0.362622	3828.93	0.636175	6717.39	10559
	H460-Vector	1.79483	60021.3	0.208957	6987.79	0.189463	6335.86	33441.2
	H460-RBM39	0.12112	4084.1	1.03097	34763.8	1.29862	43789	33719.6
	H460-R92K	1.73598	59760.3	0.22973	7908.32	0.25121	8647.78	34424.5

## Sheet: Figure7
7G	NUMB		EZH2		MDM2		FASTK		CDK4	ACTIN
1.61586	626481	0.880748	341473	1.40506	544752	1.05267	408130	1.31753	510816	387708
0.778663	321690	0.538294	222386	0.493536	203895	0.686567	283642	0.331841	137094	413131
7H	EZH2		NUMB		MDM2		FASTK		CDK4	ACTIN
0.351539	94063	0.772	206568	0.416171	111357	0.929171	248623	0.525281	140552	267575
0.762142	177977	2.29422	535750	2.39903	560226	1.47944	345481	1.65902	387418	233522
0.251171	51850	0.808001	166798	0.586868	121149	0.643579	132856	0.561151	115840	206433
7I	EZH2		NUMB		MDM2		FASTK		CDK4	ACTIN
0.436084	62954	0.558277	80594	0.424087	61222	0.65989	95263	0.326395	47119	144362
1.35095	219888	0.934857	152162	1.49919	244016	1.23535	201072	1.38987	226222	162765
0.393229	62954	0.548218	87767	0.435179	69670	0.53487	85630	0.42486	68018	160095
7G	NUMB		EZH2		MDM2		FASTK		CDK4	ACTIN
1.29812	54425.6	1.08346	45425.9	1.1544	48399.8	1.43737	60263.8	1.2341	51741.4	41926.5
0.308515	14603.6	0.470192	22256.6	0.230176	10895.4	0.751158	35556.1	0.127797	6049.28	47335.1
7H	EZH2		NUMB		MDM2		FASTK		CDK4	ACTIN
0.291522	10650.6	0.354394	12947.7	0.139538	5097.98	0.742004	27108.8	0.301449	11013.3	36534.6
0.948677	29468.3	1.38574	43044.7	1.48072	45994.8	1.41191	43857.3	1.43685	44632	31062.5
0.762726	23752.2	0.315512	9825.41	0.171377	5336.88	0.882738	27489.5	0.588667	18331.8	31141.1
7I	EZH2		NUMB		MDM2		FASTK		CDK4	ACTIN
0.802673	22716	0.711971	20149.1	0.135601	3837.57	0.744657	21074.1	0.171932	2148.91	28300.5
1.21389	41902.5	1.41721	48921.1	1.2165	41992.6	1.57857	54491.2	1.277	29582.9	34519.3
0.79391	26845.9	0.35786	12101	0.133053	4499.18	0.709374	23987.4	0.21012	5414.44	33814.8
7G	NUMB		EZH2		MDM2		FASTK		CDK4	ACTIN
1.24081	53284	1.04462	44859.1	1.08816	46728.8	1.44021	61847	1.1712	50295	42943
0.341951	15637.8	0.48509	22183.7	0.225095	10293.8	0.775603	35469.2	0.171435	7839.95	45731.2
7H	EZH2		NUMB		MDM2		FASTK		CDK4	ACTIN
0.351304	11938.2	0.369282	12549.1	0.182243	6193.05	0.754716	25647	0.485341	16493	33982.4
0.845101	27845.2	1.28056	42193	1.36441	44956	1.45262	47862.3	1.44426	47586.9	32949
0.746405	25039.2	0.329081	11039.5	0.174357	5849.05	0.889665	29845	0.607963	20395	33546.4
7I	EZH2		NUMB		MDM2		FASTK		CDK4	ACTIN
0.744764	24536.9	0.575106	18947.4	0.228888	7540.93	0.696139	22934.9	0.10506	3461.3	32945.9
1.21619	40194.5	1.12074	37039.8	1.2162	40194.9	1.29941	42945	0.875474	28934	33049.6
0.795846	25684.7	0.487705	15739.9	0.212246	6849.92	0.715587	23094.5	0.155854	5029.94	32273.5

## Sheet: Figure8
		Figure8A	RBM39		CD133		CD44		ALDH1A1		SOX2	ACTIN			Figure8J	RBM39		E-CAD		N-CAD		VIMENTIN	ACTIN
	DMSO	0.840699	37103.2	0.998782	44080	0.823088	36325.9	0.928779	40990.5	0.80633	35586.4	44133.8		DMSO	0.927787	30549.8	0.594922	19589.3	0.934367	30766.4	0.903549	29751.7	32927.6
	IN	0.32254	13756.2	0.603926	25757.2	0.439045	18725.1	0.66865	28517.7	0.506232	21590.6	42649.6		IN	0.226989	8162.9	0.72116	25934.1	0.59181	21282.5	0.776439	27922	35961.7
	MS023	0.51386	22420.6	0.615934	26874.2	0.408393	17818.9	0.693691	30266.9	0.518181	22609.1	43631.6		MS023	0.478985	17640.8	0.781491	28782	0.589653	21716.7	0.50661	18658.3	36829.6
	IN-MS023	0.05181	1943.46	0.0182564	684.818	0.168499	6320.61	0.43284	16236.3	0.0253119	949.479	37511.2		IN-MS023	0.0463975	1853.77	1.25202	50023.6	0.1644	6568.47	0.0229036	915.092	39954.1
	DMSO	0.896098	39646.7	0.931292	41203.8	0.916162	40534.4	0.996609	44093.6	0.982196	43455.9	44243.7		DMSO	0.95686	32121.2	0.844305	28342.8	0.963421	32341.4	0.858853	28831.2	33569.4
	IN	0.279445	10524.6	0.717133	27008.9	0.498148	18761.4	0.697626	26274.2	0.462072	17402.7	37662.3		IN	0.262462	6356.64	1.05243	25489	0.757528	18346.8	0.68831	16670.4	24219.3
	MS023	0.500159	17604.2	0.689346	24263	0.52764	18571.4	0.498305	17538.9	0.485112	17074.5	35197.1		MS023	0.177572	4042.24	1.2574	28623.4	0.752071	17120.1	0.653181	14869	22764
	IN-MS023	0.0354844	1550.6	0.172682	7545.84	0.167421	7315.97	0.298983	13064.9	0.150052	6556.95	43698		IN-MS023	0.0365431	826.196	1.51396	34228.8	0.348174	7871.79	0.345049	7801.14	22608.8
		8A	RBM39		CD133		CD44		ALDH1A1		SOX2	ACTIN			8J	RBM39		E-CAD		N-CAD		VIMENTIN	ACTIN
	DMSO	0.859873	11039.9	1.08707	13957	1.00267	12873.4	1.05818	13586.1	0.956722	12283.4	12839		DMSO	0.924431	8039.96	0.890972	7748.96	1.09961	9563.49	0.907888	7896.07	8697.19
	IN	0.541672	7094.94	0.768039	10060	0.781697	10238.9	0.694364	9094.94	0.793614	10394.9	13098.2		IN	0.683039	5734.11	1.14045	9574.05	0.725902	6093.94	0.566774	4758.06	8394.99
	MS023	0.548653	7389.23	0.753334	10145.9	0.448468	6039.95	0.671913	9049.29	0.70968	9557.94	13468		MS023	0.642905	5506.44	1.14999	9849.59	0.758386	6495.53	0.470452	4029.39	8564.94
	IN-MS023	0.160343	4495.94	0.360062	10096	0.292264	8194.94	0.279622	7840.45	0.283134	7938.94	28039.5		IN-MS023	0.711568	5867.94	1.8546	15293.9	0.46558	3839.41	0.225125	1856.49	8246.5
	DMSO	0.754391	20395	1.01089	27329.4	0.962623	26024.5	0.752546	20345.1	0.889958	24060	27035		DMSO	0.77493	20193.9	0.9225	24039.5	0.845748	22039.4	1.07819	28096.7	26059.1
	IN	0.448296	6317.63	0.723332	10193.6	0.48645	6855.32	0.530485	7475.88	0.483034	6807.18	14092.5		IN	0.435662	11934.9	1.35422	37098.8	0.448749	12293.5	0.525079	14384.5	27395
	MS023	0.382193	10488	0.646623	17744.4	0.475985	13061.8	0.456238	12519.9	0.416694	11434.8	27441.6		MS023	0.429007	11323.4	1.39958	36941.2	0.492164	12990.4	0.567751	14985.5	26394.5
	IN-MS023	0.185766	5183.49	0.392268	10945.6	0.229577	6405.97	0.297222	8293.5	0.252258	7038.85	27903.4		IN-MS023	0.186696	5056.43	1.75109	47426.1	0.29073	7874.09	0.16462	4458.55	27083.8
		8A	RBM39		CD133		CD44		ALDH1A1		SOX2	ACTIN			8J	RBM39		E-CAD		N-CAD		VIMENTIN	ACTIN
	DMSO	0.751234	185835	1.0035	248240	1.05528	261049	0.676727	167404	0.794771	196605	247373		DMSO	0.832759	240116	0.756581	218151	1.03742	299128	0.810927	233821	288338
	IN	0.373644	100229	0.573479	153834	0.562716	150947	0.40229	107913	0.61909	166069	268247		IN	0.333853	102840	0.936184	288382	0.575467	177267	0.587401	180943	308040
	MS023	0.487212	134453	0.518452	143074	0.447805	123578	0.40489	111735	0.609891	168308	275964		MS023	0.41943	140936	0.910103	305811	0.540519	181624	0.605581	203486	336018
	IN-MS023	0.20199	45222	0.264988	59326	0.356005	79703	0.27602	61796	0.343377	76876	223882		IN-MS023	0.210758	75186	1.41222	503796	0.262356	93593	0.175494	62606	356741
	DMSO	0.647168	158571	0.985679	241514	0.819164	200714	0.828212	202931	1.08627	266162	245023		DMSO	0.727706	233488	0.565542	181457	1.07261	344152	0.95655	306914	320855
	IN	0.342616	76022	0.582824	129321	0.574671	127512	0.547783	121546	0.799623	177426	221887		IN	0.443576	107086	1.03367	249544	0.531802	128385	0.619692	149603	241415
	MS023	0.527039	109263	0.580918	120433	0.560905	116284	0.613115	127108	0.753211	156152	207315		MS023	0.456943	98340	1.10748	238345	0.552676	118943	0.584709	125837	215213
	IN-MS023	0.189922	41484	0.327917	71626	0.337412	73700	0.370082	80836	0.370966	81029	218427		IN-MS023	0.311544	71285	1.43263	327804	0.232545	53209	0.314551	71973	228812

## Sheet: FigureS2
		FigureS2-A	CD133		CD44		ALDH1A1		SOX2	ACTIN	RBM39
A549	CONTROL	0.551424	29933.1	0.430223	23353.9	0.814743	44226.9	0.944305	51260	54283.3	36926.3	0.680252
	IN	0.205037	10824.9	0.209046	11036.5	0.344049	18164	0.274422	14488.1	52794.8	16171.4	0.306307
	RBM39-KO+IN	0.215522	10279.2	0.181134	8639.08	0.400893	19120.4	0.261878	12490.1	47694.4	743.517	0.0155892
H460	CONTROL	0.652949	14471.3	0.451082	9997.3	0.580123	12857.2	0.95404	21144.3	22162.9	16657.4	0.751589
	IN	0.341458	6350.55	0.160241	2980.2	0.266679	4959.79	0.312521	5812.37	18598.3	7789.4	0.418823
	RBM39-KO+IN	0.315665	6368.99	0.13506	2725.02	0.259141	5228.54	0.30424	6138.47	20176.4	628.809	0.0311656
		FigureS2-E	RBM39		E-CAD		N-CAD		VIMENTIN	ACTIN
A549	CONTROL	0.721183	38051	0.325717	17185.5	0.462686	24412.2	0.34711	18314.2	52762
	IN	0.408362	19266.8	0.934513	44091	0.252861	11930.2	0.152512	7195.62	47180.7
	RBM39-KO+IN	0.0478915	1893.39	1.17308	46377.5	0.100017	3954.15	0.131133	5184.35	39534.9
H460	CONTROL	0.850335	13172.8	0.231578	3587.43	0.891206	13805.9	0.791827	12266.4	15491.3
	IN	0.515229	8742.44	1.40776	23886.9	0.231368	3925.86	0.244799	4153.76	16968
	RBM39-KO+IN	0.0331725	497.028	1.45253	21763.5	0.296234	4438.52	0.330924	4958.28	14983.1
		FigureS2-A	CD133		CD44		ALDH1A1		SOX2	ACTIN	RBM39
A549	CONTROL	0.938153	50926	0.685939	37235	0.924318	50175	0.985994	53523	54283.3	53047	0.977225
	IN	0.536076	28302	0.37928	20024	0.458284	24195	0.447488	23625	52794.8	23310	0.441521
	RBM39-KO+IN	0.546898	26084	0.411012	19603	0.590677	28172	0.458293	21858	47694.4	2490	0.0522074
H460	CONTROL	1.05961	23484	1.0671	23650	0.934534	20712	0.873937	19369	22162.9	20502	0.925058
	IN	0.577633	10743	0.657318	12225	0.69017	12836	0.568707	10577	18598.3	10579	0.568815
	RBM39-KO+IN	0.695763	14038	0.510547	10301	0.588559	11875	0.496273	10013	20176.4	1085	0.0537757
		FigureS2-E	RBM39		E-CAD		N-CAD		VIMENTIN	ACTIN
A549	CONTROL	0.838574	1530724	0.771651	1408564	0.715795	1306605	1.0143	1851499	1825390
	IN	0.471363	824013	1.13566	1985307	0.475129	830595	0.515117	900501	1748148
	RBM39-KO+IN	0.489777	712612	1.37922	2006728	0.519096	755271	0.64331	935998	1454973
H460	CONTROL	0.960345	1034801	0.614712	662371	1.00945	1087709	0.973849	1049352	1077530
	IN	0.525114	628583	1.17201	1402948	0.722096	864378	0.434455	520060	1197040
	RBM39-KO+IN	0.557103	605010	1.75838	1909589	0.703283	763761	0.404475	439257	1085994
		FigureS2-A	CD133		CD44		ALDH1A1		SOX2	ACTIN	RBM39
A549	CONTROL	0.88908	48262.2	0.80766	43842.5	0.814743	44226.9	0.914305	49631.5	54283.3	53689	0.989052
	IN	0.543863	28713.1	0.581872	30719.8	0.346049	18269.6	0.463835	24488.1	52794.8	33101	0.626975
	RBM39-KO+IN	0.574858	27417.5	0.60447	28829.9	0.408893	19501.9	0.477547	22776.3	47694.4	3619	0.0758789
H460	CONTROL	0.859819	19056.1	0.88747	19668.9	1.03933	23034.5	1.03043	22837.3	22162.9	20320	0.916847
	IN	0.542934	10097.7	0.618643	11505.7	0.510448	9493.47	0.666143	12389.1	18598.3	9263	0.498056
	RBM39-KO+IN	0.499687	10081.9	0.571617	11533.2	0.478267	9649.71	0.595989	12024.9	20176.4	1135	0.0562538
		FigureS2-E	RBM39		E-CAD		N-CAD		VIMENTIN	ACTIN
A549	CONTROL	0.974621	688214	0.750565	530000	0.887534	626719	0.771958	545107	706135
	IN	0.447551	313696	1.07718	755016	0.538202	377235	0.437852	306898	700917
	RBM39-KO+IN	0.579523	352318	1.17308	713166	0.494789	300805	0.493008	299722	607945
H460	CONTROL	0.883711	610010	0.709643	489854	0.891206	615183	0.791827	546584	690282
	IN	0.568187	334540	1.40776	828866	0.401209	236226	0.41464	244134	588785
	RBM39-KO+IN	0.540596	336726	1.45253	904753	0.456779	284518	0.401563	250125	622879

## Sheet: FigureS3
FigureS3			CD44		CD133		ALDH1A1		SOX2	ACTIN		E-CAD		N-CAD		VIMENTIN	ACTIN
A	H460-Vector	0.369522	9545.48	0.4043	10443.9	0.754234	19483.3	1.10668	28587.7	25831.9	0.556492	8589.28	0.43881	6772.89	1.16288	17948.7	15434.7
	H460-RBM39	0.822438	19076.4	0.945213	21924.1	1.97776	45873.9	2.125	49289.1	23194.9	0.1566	2396.43	0.854333	13073.8	2.15751	33016.2	15302.9
B
			RBM39		CD44		CD133		ALDH1A1		SOX2	ACTIN		2H	RBM39		E-CAD		N-CAD		VIMENTIN	ACTIN
	H460-Control	0.786464	37183.2	0.874541	41347.3	0.971057	45910.5	0.756224	35753.5	0.743554	35154.4	47278.9	H460-Control	0.936928	43780.5	0.330127	15426	0.859645	40169.2	1.29129	60339	46727.7
	H460RBM39-KO	0.0156719	766.728	0.145337	7110.44	0.530008	25930.1	0.298348	14596.3	0.217998	10665.3	48923.9	H460RBM39-KO	0.0447418	2428.57	0.645149	35018.5	0.315615	17131.5	0.260411	14135	54279.7
FigureS3			CD44		CD133		ALDH1A1		SOX2	ACTIN		E-CAD		N-CAD		VIMENTIN	ACTIN
A	H460-Vector	0.28013	177716	0.332843	211157	0.905953	574741	0.732154	464482	634405	1.24129	541182	0.540826	235791	0.912125	397671	435983
	H460-RBM39	0.402472	218935	0.508438	276578	1.23037	669294	1.43704	781714	543976	0.611143	254199	0.778028	323613	1.44775	602179	415940
B
			RBM39		CD44		CD133		ALDH1A1		SOX2	ACTIN		2H	RBM39		E-CAD		N-CAD		VIMENTIN	ACTIN
	H460-Control	0.615638	241947	1.43225	562878	1.34954	530371	0.908563	357067	1.10155	432913	393002	H460-Control	2.02339	711225	0.913167	320979	0.954424	335481	0.828939	291373	351501
	H460RBM39-KO	0.00510856	2115	0.407091	168540	0.823828	341074	0.519865	215230	0.477796	197813	414011	H460RBM39-KO	0.0453656	18332	1.49159	602743	0.442755	178915	0.372521	150534	404095
FigureS3			CD44		CD133		ALDH1A1		SOX2	ACTIN		E-CAD		N-CAD		VIMENTIN	ACTIN
A	H460-Vector	0.395474	171623	0.326895	196360	1.02006	612733	0.82589	496098	600683	1.20212	521682	0.517257	224473	0.902843	391805	433968
	H460-RBM39	0.54811	213187	0.534171	284467	1.3449	716212	1.48134	788872	532539	0.600801	233681	0.804301	312832	1.51368	588743	388949
B
			RBM39		CD44		CD133		ALDH1A1		SOX2	ACTIN		2H	RBM39		E-CAD		N-CAD		VIMENTIN	ACTIN
	H460-Control	0.728311	294317	1.40136	566303	1.29547	523511	0.883336	356964	1.06543	430551	404109	H460-Control	1.97406	661346	0.767225	257035	1.10282	369466	0.907214	303934	335019
	H460RBM39-KO	0.0114863	4683	0.424025	172876	0.828073	337607	0.508894	207477	0.479048	195309	407702	H460RBM39-KO	0.0102924	4036	1.69179	663410	0.331751	130091	0.538334	211099	392134

[truncated: 4 more sheets: FigureS5, FigureS6, FigureS7, FigureS9]
