# Supplementary material for: Methylation of RBM39 by PRMT6 enhances resistance to Indisulam in non-small cell lung cancer by promoting alternative splicing of proto-oncogenes
Source: PLoS Biol. 2025 Jun 4;23(6):e3002846. doi: 10.1371/journal.pbio.3002846 (PMC12142651; doi:10.1371/journal.pbio.3002846)
Supplement: S3 Data — (XLSX) [file pbio.3002846.s013.xlsx]

## Sheet: Figure1
Fig1A	Indisulam AUC
	Leukemia	Neuroblastoma	Bone	Endometrium	Colon	Lung	Gastric	Breast	Ovary	Bladder	Pancreas	Kindey	Liver	Bile duct	Skin
	10.12	6.93	8.85	8.97	10.34	13.18	11.43	11.69	10.19	13.52	14.027	9.5	14.1135	14.4931	12.25
	10.63	8.08	9.84	9.62	10.49	13.32	11.58	11.71	10.69	13.54	11.24	13.39	12.42	12.92	12.88
	10.96	8.83	11.06	10.08	10.83	13.34	12.16	11.76	11	13.87	11.45	13.52	13.09	14.19	13.19
	11.5	9.21	11.71	11.57	10.89	13.39	12.66	12.13	11.89	14.01	12.1	13.69	13.54	14.57	13.26
	11.5	9.39	11.85	11.68	11.16	13.39	13.17	12.15	11.98	14.27	12.21	13.7	13.56	14.64	13.38
	12.08	10.09	13.3	12.12	11.23	13.39	13.23	12.17	12.22	14.44	12.84	13.77	13.88	14.65	13.71
	12.26	11.32	13.71	12.36	11.44	13.43	13.29	12.39	12.9	14.2275	13.12	13.99	14.03	14.71	13.71
	12.53	12.07	13.96	12.37	11.79	13.45	13.95	12.4	13.45	7.29	13.54	14.01	14.07	15.84	13.72
	12.58	12.07	14.06	12.59	11.97	13.45	14.03	12.45	13.61	12.75	13.59	14.05	14.11	14.5029	13.72
	12.7	12.1	14.08	13.01	11.99	13.48	14.09	12.47	13.67	12.94	13.59	14.06	14.13		13.74
	13.88	12.43	14.22	13.03	12.11	13.64	14.11	12.47	13.69	13.46	13.65	14.25	14.19		13.75
		13.03	14.78	13.06	12.61	13.66	14.33	12.85	13.7	13.73	13.72	14.41	14.46		14.09
		14.63	16.25	13.15	12.73	13.67	14.4	13.01	13.71	13.93	13.76	14.55	14.46		14.14
				13.41	12.94	13.67	14.43	13.1	13.77	14.13	13.79	14.59	14.48		14.16
				13.5	13	13.68	14.48	13.62	13.88	14.21	13.95	14.71	14.51		14.19
					13	13.74	14.57	13.7	13.95	14.25	13.99	14.75	14.59		14.21
					13.02	13.75	14.59	13.73	14.02	14.27	13.99	14.81	14.68		14.25
						13.77	14.7	13.99	14.12	14.56	14.25	14.91	14.71		14.26
						13.79	15.4	14.15	14.19	14.76	14.28	15.68	16.18		14.28
						13.81	15.53	14.22	14.42	14.77	14.28	15.93			14.3
						13.86	16.15	14.24	14.45	14.93	14.33				14.3
						13.93	16.16	14.28	14.49	15.33	14.41				14.31
						13.94	16.29	14.31	14.52	15.92	14.46				14.34
						13.96	16.73	14.34	14.53	16.24	14.5				14.37
						13.96	14.2275	14.44	14.58	16.25	14.56				14.51
						13.98	11.41	14.47	14.59	16.32	14.6				14.55
						14.02	11.57	14.57	14.61	16.9	14.69				14.63
						14.03	11.85	14.6	14.62	14.347	14.74				14.66
						14.04	12.67	14.67	14.63		14.76				14.68
						14.04	13.07	14.75			14.91				14.75
						14.06	13.12	14.88			14.94				14.77
						14.07	13.24	14.98			15.06				14.82
						14.08	13.32	15.21			15.33				14.85
						14.16	13.5	16.42			15.39				14.92
						14.19	13.52	16.49			16.01				15
						14.23	14	16.91			16.8				15
						14.3	14.26								15.46
						14.3	14.4								15.47
						14.3	14.47								15.56
						14.31	14.53								15.63
						14.31	14.66								16.03
						14.35	14.71								16.09
						14.38	14.82								16.18
						14.41	14.83								17.79
						14.44	14.85								18.1
						14.5	14.92								18.51
						14.5
						14.51
						14.52
						14.52
						14.52
						14.53
						14.56
						14.58
						14.63
						14.65
						14.7
						14.7
						14.78
						14.79
						14.81
						14.81
						14.82
						14.82
						14.88
						14.89
						15.16
						15.2
						15.26
						15.42
						15.53
						15.55
						15.74
						15.94
						15.99
						16.38
						17.45
						18.21
						13.6271
						11.21
						11.9
						12.01
						12.05
						12.19
						12.7
						12.97
						13.06
						13.07
						13.14
						13.53
						13.55
						13.56
						13.61
						13.64
						13.81
						13.81
						14.21
						14.31
						14.36
						14.37
						14.47
						14.57
						14.82
						14.89
						15.67
						15.88
						15.94
						13.77
						10.7
						14
						14.32
						14.53
						14.54
						14.69
Fig1B	RBM39 mRNA expression	Indisulam AUC		Fig1C	cell viability（%）
	7.17463	9.57			Indisulam (μmol/mL)	A549			H460			PC9
	7.63996	10.29			0	100	100	100	100	100	100	100	100	100
	7.72479	10.68			2	69	75.69	80.26	88.25	89.15	87.36	97.75	93.91	90.07
	7.71466	10.72			5	53.23	55.38	53.3	84.46	76.76	80.61	86.65	88.28	84.92
	7.64623	10.77			10	43.79	43.32	44.25	64.87	65.98	67.09	80.05	71.64	80.85
	6.97097	10.93			20	37.74	32.26	32.7	57.72	60.33	57.72	67.72	66.96	63.93
	7.38647	11.12
	7.37208	11.19		Fig1G	OD value
	7.05137	11.61			A549	DMSO			Indisulam			Vector-Indisulam			RBM39-Indisulam
	6.71658	11.89			0	0.255	0.276	0.269	0.269	0.265	0.256	0.228	0.224	0.241	0.239	0.242	0.257
	6.68131	11.96			12	0.29	0.317	0.32	0.297	0.29	0.287	0.283	0.262	0.275	0.308	0.311	0.314
	6.87394	12.18			24	0.401	0.368	0.437	0.315	0.321	0.334	0.339	0.319	0.285	0.45	0.475	0.476
	7.60518	12.27			36	0.496	0.615	0.588	0.387	0.381	0.374	0.357	0.406	0.35	0.613	0.589	0.601
	6.85661	12.41			48	0.745	0.768	0.6789	0.45	0.482	0.497	0.504	0.505	0.471	0.758	0.786	0.796
	7.75268	12.53
	7.55436	12.58		Fig1H	OD value
	7.49817	12.72			H460	DMSO			Indisulam			Control-Indisulam			ShRBM39-Indisulam
	7.28133	12.73			0	0.256	0.27	0.266	0.263	0.24	0.248	0.258	0.237	0.247	0.242	0.257	0.249
	7.65814	12.87			12	0.299	0.314	0.32	0.288	0.29	0.278	0.298	0.297	0.309	0.268	0.277	0.279
	7.54001	12.9			24	0.401	0.449	0.389	0.331	0.396	0.313	0.351	0.355	0.349	0.297	0.299	0.301
	6.85661	12.91			36	0.653	0.587	0.572	0.387	0.399	0.397	0.419	0.421	0.416	0.321	0.332	0.343
	7.53356	12.91			48	0.924	0.834	0.756	0.501	0.497	0.482	0.516	0.507	0.509	0.387	0.376	0.384
	7.31079	12.94
	7.23352	12.99		Fig1I	Sphere Formation Efficiency(%)
	7.30825	13.02			DMSO			Indisulam			Vector-Indisulam			RBM39-Indisulam
	7.70908	13.07			21.9	16.9	17.95	15	13.75	14	12.1	13.5	11.2	17.3	16.2	15.2
	7.45409	13.1
	7.33548	13.15		Fig1J	Sphere Formation Efficiency(%)
	7.71829	13.15			DMSO			Indisulam			Control-Indisulam			shRBM39-Indisulam
	7.64911	13.17			18.75	20	16.25	15	14.05	11.25	15.4	10.2	14.3	9.2	8.21	7.6
	7.56354	13.18
	7.30003	13.39		Fig1K	Invasion
	7.35957	13.39			DMSO			Indisulam			Vector-Indisulam			RBM39-Indisulam
	7.26059	13.39			375	400	380	122	103	180	127	125	136	325	295	337
	7.21946	13.43			Migration
	7.77314	13.64			DMSO			Indisulam			Vector-Indisulam			RBM39-Indisulam
	7.88191	13.67			735	718	850	382	350	400	161	267	338	549	629	721
	7.56849	13.67
	7.58624	13.68		Fig1L	Invasion
	7.79064	13.77			DMSO			Indisulam			Control-Indisulam			shRBM39-Indisulam
	8.94974	13.79			413	435	533	284	239	255	281	241	201	48	51	40
	7.35931	13.81			Migration
	7.95884	13.86			DMSO			Indisulam			Control-Indisulam			shRBM39-Indisulam
	7.84937	13.93			487	500	343	204	236	174.8	141	127	100	23	30	25
	8.00899	13.94
	7.9216	13.96
	7.91343	13.98
	8.35293	14.02
	7.76812	14.03
	8.1498	14.04
	7.51743	14.04
	8.30793	14.06
	8.23611	14.08
	7.68566	14.16
	7.63045	14.19
	8.28794	14.23
	7.22516	14.3
	7.85587	14.3
	7.87252	14.3
	7.51602	14.31
	8.40152	14.31
	7.00977	14.35
	8.02425	14.38
	8.33633	14.41
	8.29375	14.44
	7.96688	14.5
	8.28531	14.5
	7.54574	14.51
	8.23984	14.52
	7.73863	14.52
	7.95391	14.53
	7.67962	14.58
	8.03414	14.63
	7.46475	14.65
	8.19997	14.7
	7.99853	14.7
	7.29149	14.79
	9.40986	14.81
	8.06474	14.81
	8.09149	14.82
	7.36632	14.82
	7.38603	14.88
	7.89542	15.16
	7.85312	15.2
	7.98954	15.53
	7.56354	15.55
	7.90563	15.94
	7.62702	15.99
	7.46475	16.38

## Sheet: Figure 2
Fig2C	days	low	high	Fig2D	RBM39 expression
	1268	1			carcinoma	para-carcinoma
	225	0			20.659	5
	1700	0			21.453	10.398
	905	1			21.111	8.948
	1289	0			28.373	5.358
	578	0			46.876	24.65
	999	1			48.58	24.123
	1081	1			30.95	11.901
	2073	0			22.65	10.092
	864	1			24.78	6.302
	2271	0			56.87	25.19
	428	1			45.876	18.9
	624	1			44.76	13.04
	488	1			56.23	20.12
	1147	1			28.97	16.509
	2133	1			18.56	8.56
	281	1
	2973	0
	427	0		Fig2G	OD Value
	1223	0			Time	Vector			RBM39
	1189	0			0	0.241	0.238	0.237	0.252	0.234	0.21
	370	0			1	0.324	0.314	0.326	0.391	0.3582	0.388
	987	1			2	0.432	0.451	0.428	0.54	0.578	0.582
	962	1			3	0.502	0.514	0.46	0.791	0.8193	0.798
	2133	1			4	0.715	0.7258	0.725	1.553	1.557	1.697
	987	1			5	1.408	1.509	1.277	2.182	2.127	2.0672
	1147	1			OD Value
	324	0			Time	Control			RBM39-KO
	62	0			0	0.151	0.155	0.143	0.132	0.134	0.124
	587	1			1	0.201	0.2	0.209	0.18	0.178	0.179
	385	1			2	0.261	0.297	0.289	0.23	0.216	0.231
	1927	0			3	0.34	0.357	0.389	0.241	0.24	0.27
	97	0			4	0.5	0.619	0.618	0.377	0.3	0.371
	1067	1			5	0.979	0.91	0.95	0.591	0.642	0.598
	1492	1
	522	0
	573	0		Fig2I	Sphere Formation Efficiency(%)
	1357	1			Vector			RBM39
	1912	1			15.3	17.5	18.3	20	25.1	27
	578	0			Sphere Formation Efficiency(%)
	829	0			Control			RBM39-KO
	1357	1			19	22	17.2	15	12.5	14.45
	761	0
	800	1
	2645	0		Fig2J	CD44+CD133+Cells（%）
	61	0			Vector			RBM39
	1097	1			10.6	10.9	10.9	45.1	43.7	40.6
	1713	1			CD44+CD133+Cells（%）
	1602	0			Control			RBM39-KO
	1268	0			10.7	9.33	10.3	5.24	4.27	4.23
	274	1
	1728	0
	1442	0		Fig2K	Cell repaired ratio (%)
	632	1			Vector			RBM39
	1107	1			40.6918	26.9096	35.4458	51.3168	69.2989	75.9615
	1845	0			Cell repaired ratio (%)
	135	0			Control			RBM39-KO
	758	0			59.1672	61.9807	65.6117	35.6939	34.4918	28.2469
	2174	1
	182	0
	236	0		Fig2L	Invasion
	268	1			Vector			RBM39
	1830	1			363	321	310	1018	930	875
	166	1			Migration
	282	1			Control			RBM39
	1092	0			320	325	363	797	767	740
	1183	0
	1953	1
	3635	0			Invasion
	488	1			Control			RBM39-KO
	478	1			415	411	397	227	210	250
	1713	1			Migration
	699	0			Control			RBM39-KO
	2318	1			445	436	430	280	272	316
	869	1
	719	0
	1379	1
	757	0
	195	1
	1516	1
	258	1
	354	0
	378	0
	2803	0
	1656	0
	1000	1
	1197	0
	653	1
	640	0
	1559	0
	1912	1
	1421	1
	5287	1
	1621	0
	371	1
	670	0
	493	0
	872	0
	683	0
	455	0
	276	1
	1130	0
	1280	0
	1679	1
	416	0
	761	1
	354	1
	3940	0
	1351	0
	1301	0
	758	0
	59	1
	601	1
	515	0
	82	0
	3108	0
	3576	0
	667	1
	311	1
	573	1
	610	0
	2409	1
	1038	0
	383	1
	282	1
	1071	0
	426	0
	2447	0
	1324	0
	1196	0
	336	1
	626	1
	1190	1
	759	0
	250	1
	503	1
	3149	1
	457	0
	2137	0
	61	0
	862	0
	1975	1
	2109	0
	281	1
	717	0
	522	0
	83	0
	1167	1
	1305	0
	760	1
	1485	1
	4694	0
	1130	0
	2832	0
	122	0
	236	0
	539	1
	2449	0
	705	0
	1046	1
	1159	0
	974	1
	578	0
	189	1
	80	1
	1429	0
	357	1
	106	0
	198	1
	505	0
	760	1
	460	1
	198	1
	3674	0
	866	0
	377	0
	1233	0
	274	1
	109	1
	118	1
	949	1
	1933	1
	1505	0
	913	0
	1847	0
	2165	0
	153	1
	244	1
	639	0
	1272	0
	775	0
	1258	1
	358	1
	1690	0
	3169	1
	202	0
	2224	0
	905	1
	454	1
	3094	0
	1119	0
	215	1
	266	1
	171	1
	365	0
	2142	0
	445	1
	855	1
	1893	0
	1229	1
	1344	1
	1367	0
	658	0
	4601	1
	842	0
	1600	1
	626	0
	2065	0
	354	0
	1163	0
	1215	1
	1293	1
	757	0
	2616	0
	428	1
	532	1
	2161	0
	1097	0
	699	0
	1032	0
	28	0
	61	0
	690	0
	1470	1
	517	0
	544	1
	500	1
	121	0
	607	0
	1159	0
	1176	0
	1621	0
	1369	0
	402	1
	30	0
	2510	0
	1736	1
	366	1
	1288	1
	275	1
	596	0
	2335	1
	1209	1
	677	0
	578	0
	1541	0
	1965	0
	557	0
	300	1
	428	0
	1531	0
	396	0
	861	0
	813	0
	1856	1
	579	0
	444	1
	761	1
	1161	1
	669	1
	740	1
	70	0
	478	0
	434	1
	723	0
	189	1
	995	1
	237	1
	1528	1
	60	0
	515	0
	598	1
	609	0
	2823	0
	896	1
	910	0
	440	0
	1224	0
	405	0
	1311	0
	345	1
	211	1
	1058	1
	207	0
	2488	0
	2148	0
	617	0
	370	1
	417	0
	1645	0
	38	1
	1118	0
	630	0
	601	1
	1180	0
	761	0
	150	0
	593	1
	429	1
	555	0
	669	0
	1841	1
	4765	0
	2409	1
	3674	0
	677	1
	922	1
	2823	0
	791	0
	531	0
	122	0
	541	0
	1499	1
	952	1
	237	1
	1474	0
	103	0
	343	1
	762	0
	264	0
	1683	0
	852	0
	1351	0
	637	0
	603	0
	4026	0
	345	1
	1324	0
	2378	1
	357	1
	790	0
	674	0
	428	0
	670	0
	1683	0
	2024	0
	4053	0
	1400	0
	930	0
	912	0
	3253	1
	997	0
	666	1
	835	1
	506	1
	889	0
	123	1
	116	1
	826	1
	1531	1
	568	0
	816	0
	85	1
	460	1
	896	1
	534	0
	403	1
	257	1
	1307	0
	141	0
	911	0
	1075	1
	539	0
	44	0
	3724	0
	1163	0
	1180	0
	730	0
	469	1
	657	0
	30	0
	515	1
	1126	0
	385	0
	728	0
	358	0
	929	1
	3387	0
	711	1
	367	0
	1060	0
	604	1
	806	0
	993	0
	3361	1
	308	1
	238	0
	830	0
	595	0
	409	0
	879	1
	1280	0
	434	1
	2471	0
	605	0
	442	1
	595	0
	910	0
	444	1
	3747	0
	3261	0
	1731	0
	166	1
	329	1
	1031	0
	704	0
	2167	0
	1870	0
	291	1
	2160	1
	97	1
	307	1
	826	1
	704	0
	559	1
	1235	1
	773	0
	951	1
	375	0
	106	0
	586	1
	3600	1
	176	1
	87	1
	692	1
	4068	0
	321	1
	553	0
	501	1
	294	1
	916	1
	626	0
	1233	0
	601	0
	2820	0
	399	1
	227	0
	1932	0
	1063	0
	552	0
	1260	0
	1333	0
	499	0
	557	1
	2080	0
	468	1
	652	0
	1210	1
	291	1
	607	1
	1126	0
	58	1
	435	0
	116	1
	666	0
	2973	0
	479	0
	923	0
	2625	1
	827	0
	913	0
	849	0
	513	0
	122	0
	973	1
	151	0
	734	1
	224	0
	376	1
	397	1
	649	0
	484	0
	3253	1
	692	1
	3261	0
	2454	0
	728	0
	435	0
	131	0
	983	0
	247	0
	561	1
	1695	1
	165	0
	7062	0
	1293	1
	1239	0
	965	1
	734	0
	121	1
	592	0
	1750	0
	124	1
	415	0
	161	1
	256	0
	599	0
	2027	1
	143	1
	2639	0
	187	1
	365	1
	3838	0
	562	1
	1492	0
	1259	0
	516	1
	699	0
	1519	0
	2639		1
	323		0
	697		1
	408		0
	62		1
	1423		1
	2304		1
	810		0
	184		0
	136		1
	731		1
	131		1
	397		1
	1057		1
	921		1
	559		0
	0		0
	610		0
	84		1
	0		0
	5		1
	702		1
	531		0
	134		0
	520		0
	118		1
	1067		1
	236		1
	1400		0
	457		1
	198		1
	1258		1
	422		0
	925		0
	13		0
	164		1
	550		0
	849		0
	608		0
	656		1
	1301		0
	2393		1
	476		0
	925		0
	211		0
	777		1
	448		0
	947		0
	1864		0
	704		0
	448		0
	468		0
	133		0
	1265		1
	664		0
	708		1
	1505		0
	839		0
	2617		1
	340		1
	547		0
	951		1
	1475		0
	193		1
	908		0
	198		1
	724		0
	1975		1
	411		0
	658		0
	653		0
	652		0
	122		0
	826		0
	737		1
	12		0
	624		0
	1778		1
	446		0
	1798		1
	938		0
	428		0
	747		0
	351		0
	2086		1
	510		0
	937		0
	701		0
	385		0
	139		1
	576		0
	600		0
	791		0
	35		0
	406		0
	1653		1
	882		0
	60		0
	481		0
	882		0
	603		0
	407		0
	315		1
	818		0
	1026		1
	202		0
	765		0
	800		0
	230		0
	625		1
	285		0
	223		1
	618		0
	833		0
	84		0
	5		1
	88		1
	603		0
	995		1
	11		0
	1884		0
	950		1
	89		0
	653		1
	261		1
	423		0
	84		0
	8		0
	1632		1
	1655		1
	176		1
	550		1
	904		0
	426		0
	414		1
	1115		1
	1315		1
	432		0
	551		0
	1235		1
	694		1
	151		1
	415		0
	372		1
	1040		0
	803		1
	82		0
	804		0
	1150		1
	218		0
	340		1
	519		1
	92		1
	1		1
	573		1
	243		1
	1175		0
	424		0
	260		0
	1841		0
	952		0
	1852		0
	464		1
	687		1
	683		0
	1050		0
	739		0
	1189		0
	1984		1
	640		0
	630		0
	429		1
	94		1
	358		0
	284		1
	123		1
	601		0
	291		1
	3166		0
	89		0
	1632		1
	321		1
	467		0
	2249		1
	1036		0
	0		1
	15		0
	2284		1
	716		1
	582		1
	486		0
	701		1
	2811		0
	596		0
	13		0
	296		0
	585		0
	28		0
	353		0
	1246		0
	3189		0
	1431		0
	477		0
	2515		0
	546		0
	405		0
	186		0
	129		0
	299		1
	2170		1
	653		0
	89		1
	594		1
	791		0
	188		1
	3059		0
	61		0
	464		1
	2590		0
	1072		0
	910		0
	487		0
	167		1
	600		0
	629		0
	864		0
	74		1
	435		0
	257		1
	889		0
	383		1
	153		0
	1335		1
	616		0
	565		0
	212		1
	614		0
	377		0
	1682		0
	150		0
	36		0
	260		1
	3016		0
	160		0
	1845		0
	1824		0
	826		1
	689		0
	1212		0
	1216		0
	339		1
	242		0
	688		0
	932		0
	322		1
	881		1
	35		0
	310		0
	79		0
	42		0
	933		1
	1001		1
	6		1
	863		0
	2542		0
	824		0
	1194		1
	351		1
	1523		0
	990		0
	24		1
	2248		0
	617		0
	1499		0
	2979		1
	634		0
	862		0
	526		0
	1864		0
	867		0
	2224		1
	1189		1
	1285		0
	492		0
	769		0
	899		1
	1007		0
	623		1
	911		0
	822		0
	2199		0
	827		1
	440		0
	310		0
	360		1
	845		0
	366		0
	1178		0
	401		0
	944		0
	977		0
	105		0
	976		1
	651		0
	1379		1
	691		0
	700		0
	896		0
	1154		1
	628		1
	307		1
	455		1
	845		0
	4261		0
	2368		0
	481		0
	842		0
	1113		0
	23		1
	476		0
	12		0
	289		0
	2680		1
	565		0
	740		0
	1114		1
	543		1
	468		1
	455		0
	1043		1
	430		0
	161		1
	434		1
	2393		1
	50		0
	568		0
	490		1
	4570		0
	174		0
	540		0
	568		0
	1501		1
	186		0
	995		1
	414		0
	605		0
	179		1
	179		0
	1963		0
	442		0
	455		0
	660		0
	537		0
	578		0
	581		0
	1111		0
	42		1
	24		0
	15		1
	31		1
	303		1
	1135		1
	995		0
	791		0
	538		0
	1045		1
	988		0
	1725		1
	375		1
	409		1
	942		0
	719		1
	448		1
	591		0
	645		1
	417		1
	418		1
	805		0
	392		0
	456		1
	166		1
	154		1
	960		0
	589		0
	840		1
	641		0
	807		1
	1338		1
	1361		0
	173		0
	1640		1
	4		1
	610		0
	465		0
	2696		0
	1426		1
	173		1
	804		0
	353		0
	824		0
	33		1
	418		1
	822		1
	2381		0
	1079		0
	146		1
	1058		0
	601		0
	536		0
	18		1
	442		1
	1073		1
	358		1
	1723		0
	466		0
	911		0
	4961		1
	564		0
	574		1
	510		0
	1336		0
	423		0
	498		0
	1182		0
	113		1
	652		1
	519		1
	1346		1
	1143		1
	336		1
	741		0
	420		0
	1743		0
	1617		0
	651		0
	6732		0
	3924		1
	491		0
	139		0
	474		1
	2		1
	678		1
	372		0
	2620		1
	244		1
	180		1
	1386		0
	244		0
	770		1
	448		0
	111		0
	3644		0
	1171		1
	1244		0
	562		1
	61		1
	1454		1
	2681		1
	440		1
	492		0
	1874		1
	741		0
	1790		1
	119		1
	979		0
	1997		0
	927		1
	1498		1
	119		1
	567		0
	476		0
	699		0
	1622		1
	552		1
	949		0
	1784		0
	302		1
	1006		1
	412		1
	1100		0
	608		0
	408		1
	3123		1
	138		1
	340		1
	615		0
	911		0
	387		1
	642		0
	340		1
	462		0
	111		0
	570		0
	550		1
	1639		0
	888		0
	1157		0
	511		0
	128		0
	2945		1
	287		0
	842		0
	718		0
	671		0
	378		1
	808		1
	1052		0
	482		0
	156		1
	1992		0
	323		0
	306		1
	1148		0
	37		0
	705		0
	852		0
	545		0
	1280		0
	815		0

## Sheet: Figure 3
Fig3O	Expression level				Fig3P	Log Ratio
	RBM39 expression	PRMT6 expression				RBM39	PRMT6
	20.659	20.118				-0.435078	-0.0442846
	21.453	18.843				-0.402811	-0.109932
	21.111	21.522				-0.308663	-0.510595
	28.373	34.331				-0.297346	-0.466833
	46.876	45.181				-0.296798	-0.917729
	48.58	40.498				-0.291655	0.0600142
	30.95	30.221				-0.291441	0.133068
	22.65	57.8				-0.286258	-0.189549
	24.78	22.17				-0.285872	-0.265135
	56.87	69.32				-0.273687	0.024329
	45.876	49.653				-0.263566	-0.303351
	44.76	39.784				-0.254815	-0.121674
	56.23	38.4				-0.253596	0.0409832
	28.97	44.349				-0.252221	0.0392122
	18.56	26.987				-0.239483	0.0422132
						-0.235225	-0.236698
						-0.23211	-0.485501
						-0.23152	-0.353208
						-0.22127	-0.0208619
						-0.221209	0.375043
						-0.221142	0.0851009
						-0.217798	-0.430755
						-0.212829	-0.00442
						-0.211998	0.0086725
						-0.207651	-0.59978
						-0.202929	-0.0716513
						-0.20164	-0.214071
						-0.201486	-0.0425846
						-0.199485	0.0703996
						-0.195771	0.159709
						-0.194506	0.0774621
						-0.194257	-0.117176
						-0.193597	-0.363372
						-0.19211	-0.107659
						-0.189487	-0.556471
						-0.18613	-0.253441
						-0.18436	-0.222028
						-0.183505	0.228322
						-0.182809	-0.245777
						-0.180321	-0.834647
						-0.179333	-0.283635
						-0.177925	0.0758491
						-0.177056	-0.661748
						-0.176585	-0.0554469
						-0.17398	0.0469394
						-0.169382	0.277985
						-0.167275	-0.436524
						-0.167245	0.306132
						-0.160505	0.0209782
						-0.158964	-0.275411
						-0.158388	0.0603447
						-0.157784	-0.101136
						-0.157624	-0.24483
						-0.157328	0.131935
						-0.156553	-0.270022
						-0.15556	-0.146276
						-0.154969	-0.544336
						-0.153646	0.0120902
						-0.149794	0.244626
						-0.149789	-0.448591
						-0.148624	0.218947
						-0.14737	0.0571271
						-0.146843	-0.123668
						-0.146521	0.0193249
						-0.145438	0.228522
						-0.144316	-0.110492
						-0.142458	-0.391138
						-0.138433	-0.303095
						-0.135646	-0.353722
						-0.132935	0.23254
						-0.131811	-0.0083826
						-0.130078	-0.0794632
						-0.129104	-0.073128
						-0.127808	-0.16707
						-0.126493	-0.0454164
						-0.125889	0.0618151
						-0.123358	0.122826
						-0.12319	-0.0363851
						-0.122414	-0.197327
						-0.119103	-0.0133731
						-0.11905	-0.0418331
						-0.117481	-0.332783
						-0.116787	-0.221084
						-0.116717	-0.339524
						-0.116545	-0.0457139
						-0.114364	-0.085368
						-0.112904	0.0494174
						-0.112854	-0.686808
						-0.111681	0.155557
						-0.109162	-0.231054
						-0.108804	0.114175
						-0.1076	-0.115467
						-0.107217	-0.0593175
						-0.106843	0.65571
						-0.106378	-0.1478
						-0.106025	-0.109938
						-0.105049	0.246761
						-0.104917	-0.705051
						-0.104746	0.127132
						-0.104684	-0.243014
						-0.104663	-0.0133564
						-0.103626	-0.987108
						-0.101615	0.175935
						-0.101544	-0.510717
						-0.0993213	-0.128451
						-0.0991407	-0.655809
						-0.0987108	0.002068
						-0.0971208	-0.148174
						-0.0933573	-0.246794
						-0.0919282	0.104513
						-0.0914251	0.105909
						-0.0901822	-0.365426
						-0.0888772	0.42713
						-0.0881464	-0.702344
						-0.0841981	0.345608
						-0.0833949	-0.295512
						-0.081521	-0.400296
						-0.0815079	-0.429343
						-0.0800021	0.113224
						-0.0788564	0.436682
						-0.0785789	-0.692984
						-0.0780258	0.0106253
						-0.0772753	-0.242662
						-0.0766107	0.376984
						-0.0753823	0.231871
						-0.0743242	-0.282267
						-0.0719479	-0.432206
						-0.0712681	0.266301
						-0.0710937	0.123605
						-0.070631	-0.178653
						-0.0682492	-0.542176
						-0.0671051	0.84068
						-0.0667299	-0.114864
						-0.0662853	0.0606493
						-0.06532	-0.484827
						-0.0638881	0.0112009
						-0.0616044	-0.118733
						-0.0576064	-0.157381
						-0.0574629	0.589634
						-0.0574454	0.272306
						-0.0567041	-0.222193
						-0.0562666	-0.0795227
						-0.0557053	-0.314142
						-0.0555789	-0.257761
						-0.0554643	0.122737
						-0.0521746	-0.258303
						-0.0514328	-0.156249
						-0.0512586	-0.171973
						-0.0512514	0.151604
						-0.0511923	0.288417
						-0.0502517	0.382735
						-0.0497069	-0.0026898
						-0.0452267	-0.419296
						-0.0442777	-0.58309
						-0.0434459	-0.459615
						-0.0416354	-0.175566
						-0.040582	-0.0992709
						-0.0400247	-0.0723923
						-0.0365715	0.202351
						-0.0340366	-0.198459
						-0.0332599	-0.189163
						-0.0315287	-0.307569
						-0.0312899	-0.245986
						-0.0287859	0.157743
						-0.0268943	-0.0738507
						-0.0261859	-0.513524
						-0.0250902	-0.0023042
						-0.0250846	-0.326279
						-0.0235322	0.300636
						-0.0227462	0.244502
						-0.0227001	-0.209287
						-0.0225118	-0.201987
						-0.0205565	0.318926
						-0.0200639	-0.686289
						-0.0199269	0.51947
						-0.0191407	0.54322
						-0.0167863	0.459704
						-0.0164357	0.0645436
						-0.0145902	0.197439
						-0.0140664	-0.0833303
						-0.0122493	-0.107996
						-0.010994	0.783106
						-0.0107644	0.196969
						-0.0106953	0.274836
						-0.0086288	0.633821
						-0.0063666	-0.375691
						-0.0039545	0.244537
						-0.0003897	0.0853315
						0.00071075	-0.0133385
						0.00123048	-0.327796
						0.00400258	0.0412036
						0.00424696	0.00250151
						0.00790728	-0.14241
						0.00878566	-0.036686
						0.00884215	-0.0069949
						0.0103462	-0.231815
						0.0112723	-0.52287
						0.012376	-0.276322
						0.0126825	-0.175605
						0.0130248	-0.37162
						0.0147727	0.237412
						0.0158412	-0.365708
						0.0170812	-0.306574
						0.017394	-0.336238
						0.0176318	-0.35443
						0.0177469	0.266978
						0.0182485	-0.312655
						0.0212402	0.0988449
						0.0223351	0.505852
						0.0239108	1.33405
						0.0244017	-1.12088
						0.0246245	-0.127526
						0.0253812	0.21451
						0.0260531	0.188554
						0.0263318	-0.0427369
						0.0321041	-0.0924335
						0.0346147	0.672317
						0.0351641	0.130497
						0.0361382	-0.033815
						0.0381459	1.20728
						0.0383465	0.717137
						0.0387165	-0.365688
						0.0399394	-0.122695
						0.0417543	0.544797
						0.0418499	-1.21757
						0.0422104	-1.62428
						0.0463192	-0.775751
						0.0472523	-0.271756
						0.050022	-0.0707595
						0.0505062	0.169046
						0.0516564	-0.132317
						0.0562416	0.10818
						0.0581796	-0.121962
						0.0611205	0.146368
						0.0640282	0.224706
						0.0706349	-0.928591
						0.071975	0.13685
						0.0738738	1.02822
						0.075861	0.762823
						0.0767293	0.350886
						0.0826837	0.0772463
						0.0829806	0.210436
						0.0837084	0.691107
						0.0849231	0.101233
						0.0862765	0.152678
						0.0938447	0.0548691
						0.0944812	0.14604
						0.0963958	0.171441
						0.0982134	-0.148551
						0.0990727	0.307814
						0.102194	0.346501
						0.103684	-0.385549
						0.105921	0.19571
						0.110084	0.447824
						0.111279	-0.0780767
						0.115526	-0.19093
						0.115726	-0.163885
						0.116159	0.260422
						0.116705	0.253786
						0.12082	0.0375052
						0.121404	0.414142
						0.126347	-0.157218
						0.127575	0.238571
						0.127849	0.161984
						0.130873	0.569283
						0.137252	-0.0520818
						0.141388	-0.0642966
						0.154739	-0.386966
						0.156563	-0.0990654
						0.158697	-0.267766
						0.159589	0.551007
						0.168259	1.10563
						0.174991	0.124326
						0.176713	0.547647
						0.178181	-0.111969
						0.181714	0.211466
						0.185434	-0.33291
						0.186246	-0.278752
						0.193194	-0.319796
						0.193249	0.337504
						0.206416	0.906915
						0.220867	-1.02777
						0.224299	-0.0744244
						0.229948	0.183439
						0.238551	0.26274
						0.239374	0.115891
						0.240222	-0.130931
						0.241452	0.636696
						0.248031	0.843727
						0.254708	-0.156493
						0.255541	0.158534
						0.255593	0.596499
						0.256356	0.655753
						0.256709	-0.240746
						0.261465	0.241073
						0.263127	-0.0972264
						0.266945	0.338078
						0.267079	0.793123
						0.270409	-0.0161186
						0.278025	-0.286245
						0.283333	0.271966
						0.284959	-0.364033
						0.288705	0.421048
						0.291407	0.559809
						0.293442	-0.807211
						0.29504	-0.184937
						0.298917	0.424444
						0.304331	0.985763
						0.313215	-0.028294
						0.314638	0.545672
						0.317389	1.81281
						0.32054	0.306619
						0.323773	-0.248708
						0.339042	0.11609
						0.347413	1.13552
						0.349131	0.409292
						0.350923	0.127123
						0.351089	1.41301
						0.355583	0.557278
						0.359232	0.487349
						0.383815	0.34673
						0.398403	-0.239303
						0.412299	-0.250412
						0.413216	1.15376
						0.417325	0.166463
						0.430788	0.389875
						0.433822	0.812731
						0.492042	0.866774
						0.506524	0.940936
						0.56377	0.371679
						0.645483	0.470802
						0.694499	-0.0967821
						0.745668	1.24282
						0.994978	1.71425
						1.03547	1.78037

## Sheet: Figure 4
Fig4A	H460	qPCR CT Value
		Vector			PRMT6
	RBM39	1.29212	0.98605	0.72183	1.50497	1.43369	0.98605
	A549	qPCR CT Value
		Vector			PRMT6
	RBM39	0.97643	0.91738	1.10619	1.3064	0.97643	0.87393
Fig4B	H460	qPCR CT Value
		Control			PRMT6-KO
	RBM39	1.0512	1.00141	0.94739	1.02245	0.83049	0.94085
	A549	qPCR CT Value
		Control			PRMT6-KO
	RBM39	0.9378	1.1626	0.8996	1.13867	0.9378	0.74606
Fig4C	Relative RBM39 protein level
	Hours	Vector			PRMT6
	0	1	1	1	1	1	1
	4	0.804682	0.908532	0.980376	0.902771	0.992584	0.953615
	8	0.723199	0.709418	0.759467	0.827721	0.95761	0.850251
	12	0.609733	0.67829	0.558924	0.709247	0.826541	0.794981
	16	0.304857	0.375525	0.357029	0.653753	0.599292	0.632888
Fig4D	Relative RBM39 protein level
	Hours	Control			PRMT6-KO
	0	1	1	1	1	1	1
	4	0.975299	0.941146	0.959032	0.736423	0.795354	0.787179
	8	0.781166	0.896095	0.806539	0.524662	0.542583	0.500195
	12	0.673832	0.589895	0.692392	0.324154	0.355623	0.267364
	16	0.26772	0.310934	0.468687	0.124366	0.0855414	0.156925
Fig4E	Relative RBM39 protein level
	Hours	FLAG-RBM39			FLAG-R92K
	0	1	1	1	1	1	1
	4	0.95489	0.948009	0.912609	0.874732	0.817906	0.814025
	8	0.715657	0.862583	0.837426	0.674379	0.526352	0.721344
	12	0.528109	0.583645	0.559569	0.417723	0.3864	0.377022
	16	0.414979	0.431966	0.390138	0.29128	0.15499	0.116261
Fig4F	Relative RBM39 protein level
	Hours	DMSO			Indisulam
	0	1	1	1	1	1	1
	3	0.904055	0.94321	0.911148	0.648694	0.622987	0.615888
	6	0.771803	0.792923	0.75652	0.567881	0.481159	0.420744
	9	0.61048	0.609997	0.689251	0.2758	0.224203	0.246085
	12	0.500723	0.51357	0.548008	0.152757	0.147962	0.139697
Fig4G	Relative RBM39 protein level
	A549-Indisulam
	hour	Vector			PRMT6
	0	1	1	1	1	1	1
	3	0.619274	0.48321	0.611148	0.848694	0.897731	0.707042
	6	0.510736	0.392923	0.35652	0.741909	0.581159	0.61512
	9	0.337469	0.209997	0.189251	0.680299	0.424203	0.446085
	12	0.243803	0.11357	0.048008	0.352757	0.462944	0.306661
Fig4H	Relative RBM39 protein level
	A549-Indisulam
	Hours	RBM39			R92K
	0	1	1	1	1	1	1
	3	0.902783	0.877963	0.90706	0.659783	0.644898	0.631881
	6	0.731722	0.657429	0.682949	0.500372	0.517	0.524464
	9	0.550525	0.555745	0.504288	0.351295	0.379116	0.40443
	12	0.368763	0.345542	0.304991	0.271409	0.18507	0.229312

## Sheet: Figure 5
Fig5B	OD value
	A549	Control			RBM39-KO			RBM39-KO+PRMT6			RBM39-KO+MS023
	0	0.296	0.297	0.311	0.282	0.272	0.3	0.274	0.311	0.293	0.209	0.195	0.188
	1	0.583	0.586	0.562	0.364	0.399	0.425	0.429	0.463	0.441	0.299	0.229	0.214
	2	0.882	0.809	0.862	0.422	0.644	0.551	0.731	0.768	0.743	0.336	0.312	0.284
	3	1.382	1.39	1.373	0.692	0.831	0.648	0.931	1.191	0.846	0.489	0.555	0.469
	4	1.692	1.672	1.69	1.291	1.052	0.97	1.493	1.317	1.267	0.709	0.865	0.699
	5	2.462	2.117	2.398	1.617	1.762	1.62	1.87	1.922	1.971	0.976	1.23	1.094
	OD value
	H460	Control			RBM39-KO			RBM39-KO+PRMT6			RBM39-KO+MS023
	0	0.205	0.279	0.269	0.294	0.285	0.3	0.265	0.225	0.225	0.204	0.195	0.165
	1	0.565	0.577	0.574	0.396	0.382	0.439	0.405	0.415	0.426	0.255	0.269	0.195
	2	0.862	0.903	0.968	0.422	0.633	0.511	0.711	0.834	0.777	0.336	0.332	0.239
	3	1.362	1.183	1.487	0.607	0.858	0.759	1.011	1.084	1.037	0.563	0.555	0.438
	4	1.8	1.732	1.672	0.948	0.981	0.97	1.481	1.448	1.126	0.763	0.755	0.608
	5	2.481	2.199	2.148	1.22	1.39	1.19	1.51	1.875	1.738	0.901	1.084	1.07
Fig5D	Sphere Formation Efficiency(%)
		Control			RBM39-KO			RBM39-KO+PRMT6			RBM39-KO+MS023
	A549	17.3	18.5	19.3	11	10	12	16.5	15.3	14.8	5	4	7
	H460	25.7	23.4	26.1	12	14	13	17.4	19	16.6	6	8	7
Fig5F	Cell repaired ratio（%）
		Control			RBM39-KO			RBM39-KO+PRMT6			RBM39-KO+MS023
	A549	61.7969	68.1394	77.0027	34.4086	31.0426	27.0469	64.9276	55.4167	55.5506	12.1212	3.31221	15.4997
	H460	78.2097	84.077	78.0978	41.9627	40.4885	42.4907	69.4792	60.9916	67.6923	13.9792	3.07641	6.43765
Fig5G	Migration
		Control			RBM39-KO			RBM39-KO+PRMT6			RBM39-KO+MS023
	A549	561	620	627	185	230	300	416	434	460	92	87	184
	H460	1264	1108	997	389	456	440	870	890	709	133	100	98
	Invasion
		Control			RBM39-KO			RBM39-KO+PRMT6			RBM39-KO+MS023
	A549	585	558	555	220	219	200	485	360	441	154	75	80
	H460	1126	902	962	515	382	400	784	631	570	99	184	178
Fig5H	Number of lung surface nodules
	Control			RBM39-KO			RBM39-KO+PRMT6			RBM39-KO+MS023
	13	18	14	10	8	11	15	13	12	3	5	4
	Ki67 positive area （%）
	Control			RBM39-KO			RBM39-KO+PRMT6			RBM39-KO+MS023
	55.8	43.1	43	25.2	17	21.31	31.13	32.38	30	5.215	3.997	2.54

## Sheet: Figure 6
Fig6B	OD value
	A549
	时间	Vector-Indisulam			RBM39-Indisulam			R92K-Indisulam
	0	0.395	0.345	0.363	0.428	0.425	0.423	0.32	0.337	0.313
	1	0.402	0.4	0.433	0.619	0.623	0.707	0.324	0.392	0.384
	2	0.45	0.437	0.479	0.684	0.715	0.731	0.407	0.418	0.406
	3	0.591	0.585	0.607	0.92	0.854	0.775	0.469	0.455	0.479
	4	0.632	0.612	0.642	1.006	1.021	0.992	0.474	0.483	0.509
	5	0.694	0.73	0.735	1.14	1.151	1.19	0.556	0.593	0.55
	6	0.777	0.766	0.784	1.412	1.626	1.224	0.771	0.678	0.613
	OD value
	H460
	时间	Vector-Indisulam			RBM39-Indisulam			R92K-Indisulam
	0	0.241	0.23	0.277	0.254	0.245	0.246	0.206	0.266	0.244
	1	0.352	0.323	0.331	0.341	0.343	0.369	0.363	0.338	0.336
	2	0.383	0.39	0.388	0.623	0.626	0.613	0.536	0.533	0.505
	3	0.55	0.596	0.525	0.875	0.838	0.812	0.577	0.609	0.64
	4	0.76	0.733	0.782	1.148	1.133	1.157	0.728	0.707	0.702
	5	0.946	0.927	1.001	1.82	1.775	1.824	0.915	0.988	0.875
	6	1.136	1.269	1.194	2.166	2.499	2.52	1.114	1.11	1.139
Fig6C	CD44+CD133+Cells（%）
	A549-Indisulam
	Vector			RBM39			R92K
	8.07	7.58	8	23.7	24.8	23.8	7.99	7.65	7.14
	H460-Indisulam
	Vector			RBM39			R92K
	7.73	7.5	7.81	19.5	20.4	19.6	1.82	2.06	2.25
Fig6E	Cell repaired ratio (%)
	A549+Indisulam
	Vector			RBM39			R92K
	2.71	2.82	5.3	39.27	40.41	30.46	8.83	4.35	1.75
	H460+Indisulam
	Vector			RBM39			R92K
	4.07	7.79	6.71	34.6	37.25	36.34	5.7	2.76	5.17
Fig6G	Migration-Indisulam
		Vector			RBM39			R92K
	A549	96	120	89	396	379	414	150	176	167
	H460	222	231	254	745	654	729	218	312	321
	Invasion-Indisulam
		Vector			RBM39			R92K
	A549	115	77	99	695	750	795	321	232	219
	H460	114	96	85	455	444	516	115	113	118

## Sheet: Figure 7
Fig7E	GO term	Count	Gene ratio	FDR
	cell adhesion	82	5.9	2.2e-11
	cell division	58	4.2	1.4e-08
	positive regulation of gene expression	68	4.9	1.1e-07
	gene expression	19	1.4	0.00018
	cell differentiation	66	4.7	0.003
	cell migration	31	2.2	0.0059
	cell proliferation	22	1.6	0.014
	cell cycle	36	2.6	0.016
	positive regulation of Wnt signaling pathway	8	0.6	0.018
	lung development	12	0.9	0.022
	stem cell development	3	0.2	0.075
Fig7F	GENE1	GENE2	P value
	CDK4|22735|ME	RBM39	6.75e-09
	MDM2|23032|ES	RBM39	0.00707899
	MDM2|23155|ES	RBM39	9.66e-05
	FASTK|82335|RI	RBM39	2.47e-46
	EZH2|82157|ES	RBM39	2.63e-17
	EZH2|82155|RI	RBM39	7.66e-15
	EZH2|82156|RI	RBM39	1.11e-15
	CD44|14974|AT	RBM39	7.2e-06
	KRAS|20823|AD	RBM39	0.00718913
	KRAS|20819|AT	RBM39	0.000477
	KRAS|20818|AT	RBM39	0.000476
	NUMB|28294|ES	RBM39	0.000798
	NUMB|28287|AP	RBM39	2.49e-05
	NUMB|28285|AP	RBM39	2.49e-05
	TCF4|45609|AP	RBM39	0.0154211
	TCF4|45604|AP	RBM39	0.0100629
	TCF4|45606|AP	RBM39	0.00392425
	ERG|60595|ES	RBM39	0.00272146
	TCF7|73339|AT	RBM39	0.0247979
	SMAD4|45564|ES	RBM39	0.0233658

## Sheet: Figure 8
Fig8B	A549	OD value
	Hours	DMSO			Indisulam			MS023			Indisulam-MS023
	0	0.238	0.289	0.288	0.221	0.23	0.216	0.288	0.226	0.268	0.199	0.216	0.212
	12	0.416	0.521	0.498	0.319	0.293	0.283	0.322	0.328	0.319	0.205	0.242	0.24
	24	0.7	0.742	0.758	0.334	0.317	0.328	0.366	0.348	0.4	0.235	0.293	0.3
	36	0.957	0.993	0.971	0.427	0.4725	0.4325	0.47	0.451	0.465	0.344	0.385	0.353
	48	1.408	1.32	1.31	0.6	0.571	0.544	0.628	0.648	0.605	0.407	0.433	0.416
	H460	OD value
	Hours	DMSO			Indisulam			MS023			Indisulam-MS023
	0	0.254	0.289	0.276	0.269	0.225	0.261	0.201	0.297	0.24	0.301	0.252	0.245
	6	0.535	0.526	0.597	0.305	0.267	0.301	0.277	0.3114	0.2979	0.321	0.274	0.2684
	12	0.9625	0.943	0.9765	0.384	0.341	0.387	0.52	0.5985	0.42	0.395	0.317	0.3035
	24	1.3475	1.385	1.4405	0.581	0.555	0.582	0.811	0.7285	0.7185	0.4465	0.418	0.4935
	48	1.709	1.731	1.869	0.804	0.7915	0.7825	1.077	0.9485	0.9625	0.514	0.56	0.577
Fig8C	Sphere Formation Efficiency(%)
		DMSO			Indisulam			MS023			Indisulam-MS023
	A549	18.75	22.75	19.5	12.5	10	14.25	16	13	11	6	5	7.75
	H460	26.9	21.9	17.95	15	13.75	14	14	13	12	5.5	5	6.25
Fig8F	Tumor weight (g)
	PBS					Indisulam					MS023					Indisulam+MS023
	0.352	0.235	0.381	0.258	0.218	0.167	0.143	0.182	0.195	0.122	0.142	0.168	0.142	0.128	0.143	0.094	0.1	0.085	0.07	0.068
Fig8G	Tumor volume（mm3）
		PBS					Indisulam					MS023					Indisulam+MS023
	0	21.195	9.32	4.5	4.84	3.744	9.375	4.6	6.25	2.89	0.6655	5.2	3.456	1.452	2.8125	8.64	9.375	4.6	3.375	2.7455	0.605
	3	33.489	19.7923	12.3662	18.432	9.45	10.976	4.6305	7.8125	4	1.6875	8.64	6	2.8125	3.9015	10	11.2995	5	3.6	4	1.274
	6	19.845	50.3071	44.4221	37.6	68.4573	13.05	8	11.109	7	9.464	15.3	12.6412	11.0498	9.40625	11.52	15.75	11.25	5.346	8.064	16
	9	83.7088	58.8062	73.375	57.6	90.75	19.8	25.6	13.5	16.072	15.979	26.7912	19.7923	18.6259	18.432	14.4	20.825	2	13.5	13.72	20
	12	111.012	76.2822	87.7822	91.7427	145.234	51.7878	43.335	31.8218	35.3467	39.5507	41.8887	27.045	19.6466	40.5	72.7032	23.8875	7	11.9688	16.29	32.4
	15	102.817	112.432	124.877	145.049	152.473	62.5	56.7153	41.0847	59.7888	106.002	50.8923	47.92	45.746	55.9913	91.4456	26.3987	34.0982	19.3926	17.955	23.12
	18	220.5	120.536	151.29	126.75	166.464	91.5062	71.25	78.9507	70.272	126	65.3292	84.3363	102.479	85.2355	89.2941	30.625	42.2819	22.6304	9.06	55.625
	21	209.122	393.132	220.259	166.093	210.83	122.04	84.5325	118.704	86.25	132.313	102.817	112.432	124.877	145.049	152.473	10.6	51.4947	43.1298	90	21.78
	24	349.231	310.11	394.162	329.88	371.368	135	132.313	165.528	137.034	144	120.189	134.302	143.511	169.081	180.582	76.7295	71.8559	53.4667	188.8	24.5
	27	516.096	443.034	493.973	505.966	653.184	205.8	175.338	219.04	192.238	180	204.835	152.688	205.182	142.753	180.352	109.33	117.74	78.6173	147	24.5
	30	686.94	595	655.436	726	936	253.406	236.874	295.184	285.768	332.8	209.122	393.132	220.259	166.093	210.83	126	144.15	99.1999	55.84	192
Fig8H	Ki67 positive area （%）
		PBS					Indisulam					MS023					Indisulam+MS023
		61.918	40.703	30.676	40.166	46.871	20.548	21.558	18.233	18.377	24.766	18.187	19.536	9.776	10.234	23.716	5.047	7.297	5.581	6.0618	8
Fig8I	Expression positive area(%)
		DMSO			Indisulam			MS023			Indisulam-MS023
	RBM39	62.926	70.289	68.484	38.783	34.24	36.483	32.521	29.124	27.797	17.149	4.113	13.49
	PRMT6	59.537	57.934	60.529	27.086	35.587	30.11	14.754	17.489	10.106	15.915	16.587	13.079
Fig8K	Cell migration number
		DMSO			Indisulam			MS023			Indisulam-MS023
	A549	450	400	420	211	222	200	275	170	185	90	78	85
	H460	1393	1142	1098	821	678	680	611	673	522	55	100	99
	Cell Invasion number
		DMSO			Indisulam			MS023			Indisulam-MS023
	A549	456	426	440	200	150	162	164	185	184	80	91	98
	H460	921	962	965	600	609	589	619	598	620	103	100	97
Fig8M	Number of lung surface nodules
		PBS					Indisulam					MS023					Indisulam+MS023
		24	26	30	31	35	15	19	15	14	10	19	17	13	12	20	8	3	5	4
Fig8O	Expression positive area(%)
		DMSO			Indisulam			MS023			Indisulam-MS023
	RBM39	39.116	40.1	44.796	19.161	20.741	18.718	17	18.223	22.465	10.43	12.23	12.759
	PRMT6	47.768	54.875	43.684	21.668	20.259	23.798	15	10	6.249	10.556	8.047	6.249

## Sheet: Figure S1
Fig S1A	OD value
	Days	Vector			RBM39
	0	0.246	0.144	0.242	0.28	0.278	0.29
	1	0.382	0.38	0.386	0.512	0.522	0.525
	2	0.672	0.6875	0.7015	0.934	0.939	0.961
	3	0.852	0.888	0.921	1.476	1.456	1.415
	4	1.115	1.214	1.225	1.991	1.849	1.915
	5	1.5945	1.875	1.762	2.403	2.437	2.497
	OD value
Fig S1B	Days	H460			shRBM39
	0	0.29	0.26	0.293	0.268	0.346	0.292
	1	0.462	0.496	0.463	0.368	0.215	0.387
	2	0.715	0.766	0.75	0.39	0.432	0.446
	3	1.281	1.2	1.441	0.406	0.455	0.615
	4	1.759	1.966	2.185	0.872	0.815	0.638
	5	2.579	2.066	2.9	1.156	1.307	1.253
Fig S1E	CD44+CD133+Cells（%）
	DMSO			Indisulam			Vector-Indisulam			RBM39-Indisulam
	12.5	13.1	13.5	7.2	7.1	6.84	6.87	5.94	6.93	9.75	10.3	9.89
Fig S1F	CD44+CD133+Cells（%）
	DMSO			Indisulam			Control-Indisulam			shRBM39-Indisulam
	12.7	13.2	13	6.34	6.7	6.32	6.06	6.48	6.7	1.87	1.95	1.82
Fig S1G	Cell repaired ratio (%)
	DMSO			Indisulam			Vector-Indisulam			RBM39-Indisulam
	52.2	77.7	35.5	19.4	11.2	20	36.66	25.43	23.18	61.38	67.39	63.99
Fig S1H	Cell repaired ratio (%)
	DMSO			Indisulam			Control-Indisulam			shRBM39-Indisulam
	83.3	78.6	81.1	65.5	52.7	53.8	63.24	60.02	58.36	31.62	31.56	29.18

## Sheet: Figure S2
Fig S2B	H460	OD value
	Days	Control			Indisulam			RBM39-KO+Indisulam
	0	0.212	0.217	0.225	0.219	0.221	0.222	0.194	0.2165	0.222
	1	0.573	0.54	0.548	0.425	0.435	0.45	0.331	0.438	0.388
	2	0.856	0.728	0.762	0.54	0.548	0.601	0.592	0.576	0.537
	3	1.036	1.1185	1.0685	0.767	0.766	0.723	0.674	0.683	0.731
	4	1.457	1.501	1.466	0.8495	0.9715	0.856	0.977	0.91	0.961
	5	1.984	2.072	1.998	1.033	1.201	1.169	1.177	1.151	1.068
	6	2.55	2.498	2.303	1.509	1.415	1.667	1.476	1.431	1.427
	A549	OD value
	Days	Control			Indisulam			RBM39-KO+Indisulam
	0	0.169	0.174	0.179	0.182	0.176	0.171	0.162	0.19	0.175
	1	0.44	0.338	0.348	0.337	0.317	0.332	0.219	0.241	0.222
	2	0.624	0.739	0.731	0.616	0.614	0.619	0.547	0.516	0.531
	3	0.866	1.094	0.873	0.701	0.719	0.711	0.629	0.623	0.631
	4	1.446	1.457	1.482	0.882	0.866	0.969	0.782	0.743	0.714
	5	1.803	1.891	1.985	1.0152	1.041	1.15	0.962	0.987	1.032
	6	2.56	2.465	2.816	1.319	1.26	1.445	1.249	1.3	1.367
Fig S2D		Sphere Formation Efficiency(%)
		Control			Indisulam			RBM39-KO+Indisulam
	H460	18	20	19	13	12	10	10	11	8
	A549	18	23	16	10	9	6	10	7	8
Fig S2F		Cell repaired ratio(%)
		Control			Indisulam			RBM39-KO+Indisulam
	H460	64.9453	53.0649	65.3595	29.7452	21.313	25.5684	9.40553	17.4876	11.3145
	A549	62.4408	65.9434	69.1074	25.5684	30.7684	28.2357	35.9511	21.313	21.4413
Fig S2G	Migration-Indisulam
		Control			Indisulam			RBM39-KO+Indisulam
	A549	1211	980	890	440	420	491	319	330	342
	H460	627	645	610	245	256	250	210	220	200
	Invasion-Indisulam
		Control			Indisulam			RBM39-KO+Indisulam
	A549	1216	900	920	442	424	410	330	200	300
	H460	700	619	809	350	400	410	194	200	149

[truncated: 4 more sheets: Figure S3, Figure S5, Figure S6, Figure S8]
